# Supplementary material for: Evaluating the Risk of Breast Cancer Recurrence and Metastasis After Adjuvant Tamoxifen Therapy by Integrating Polymorphisms in Cytochrome P450 Genes and Clinicopathological Characteristics
Source: Front Oncol. 2021 Nov 19;11:738222. doi: 10.3389/fonc.2021.738222 (PMC8639703; doi:10.3389/fonc.2021.738222)
Supplement: Supplementary file 2 [file Table_1.xlsx]

## Sheet: Table S1.
Table S1. The influence of the genotypes at ten loci from three tamoxifen metabolism-related genes, i.e. CYP3A5, CYP2D6 and CYP2C19 on enzymatic activity,and variables assignment.
Gene Name	Gene allele	Enzymatic activity	variable assignment
CYP2D6*2(G1457C)	rs1135840	Fuctional	GG:0	GC:0	CC:0
CYP2D6*3(775delA)	rs35742686	Nonfunctional	AA:0	A-:2	--:4
CYP2D6*4(G506-1A)	rs3892097	Nonfunctional	GG:0	GA:2	AA:4
CYP2D6*5	fragment deletion	Nonfunctional	wtwt:0	wt/*5:2	*5/*5:4
CYP2D6*10(C188T)	rs1065852	Reduced	CC:0	CT:1	TT:2
CYP2D6*41（c.985+39G>A）	rs28371725	Reduced	GG:0	GA:1	AA:2
CYP2C19*2(G681A)	rs4244285	Nonfunctional	GG:0	GA:2	AA:4
CYP2C19*3(G636A)	rs4986893	Nonfunctional	GG:0	GA:2	AA:4
CYP2C19*17(C-806T)	rs12248560	Increased	CC:0	CT:-1	TT:-2
CYP3A5*3(A6986G)	rs776746	Reduced	AA:0	AG:1	GG:2

## Sheet: Table S2.
Table S2. Primer sequences
Allele	SNP_ID	2nd-PCRP	1st-PCRP	UEP_MASS	UEP_SEQ	EXT1_CALL	EXT1_MASS	EXT1_SEQ	EXT2_CALL	EXT2_MASS	EXT2_SEQ
CYP2D6*2	rs1135840	ACGTTGGATGACTAGGTACCCCATTCTAGC	ACGTTGGATGCCATGGTGTCTTTGCTTTCC	5306.5	ctTCATAGGGGGATGGG	C	5553.6	ctTCATAGGGGGATGGGC	G	5593.7	ctTCATAGGGGGATGGGG
CYP2D6*3	rs35742686	ACGTTGGATGAGCTGGATGAGCTGCTAACT	ACGTTGGATGTTCTCCATCTCTGCCAGGAA	4866.2	GCTGCTAACTGAGCAC	T	5137.4	GCTGCTAACTGAGCACA	DEL	5153.4	GCTGCTAACTGAGCACG
CYP2D6*4	rs3892097	ACGTTGGATGACGGCTTTGTCCAAGAGACC	ACGTTGGATGGACCCCTTACCCGCATCTC	5629.7	tgaGGCGAAAGGGGCGTC	C	5876.8	tgaGGCGAAAGGGGCGTCC	T	5956.8	tgaGGCGAAAGGGGCGTCT
CYP2D6*10	rs1065852	ACGTTGGATGTGGTGGACCTGATGCACCG	ACGTTGGATGAGTCCACATGCAGCAGGTTG	5187.4	GCTGGGCTGCACGCTAC	G	5434.6	GCTGGGCTGCACGCTACC	A	5514.5	GCTGGGCTGCACGCTACT
CYP2D6*41	rs28371725	ACGTTGGATGTGATCCTACATCCGGATGTG	ACGTTGGATGTCCCAGCAAAGTTCATGGGC	4708.1	CAGGGGCCGAGGGAG	T	4979.3	CAGGGGCCGAGGGAGA	C	4995.3	CAGGGGCCGAGGGAGG
CYP2C19*2	rs4244285	ACGTTGGATGCACTTTCCATAAAAGCAAGG	ACGTTGGATGGCAATAATTTTCCCACTATC	6153	AGTAATTTGTTATGGGTTCC	G	6400.2	AGTAATTTGTTATGGGTTCCC	C	6440.2	AGTAATTTGTTATGGGTTCCG
CYP2C19*3	rs4986893	ACGTTGGATGAACATCAGGATTGTAAGCAC	ACGTTGGATGGACTGTAAGTGGTTTCTCAG	5395.5	ccTTGTAAGCACCCCCTG	A	5666.7	ccTTGTAAGCACCCCCTGA	G	5682.7	ccTTGTAAGCACCCCCTGG
CYP2C19*17	rs12248560	ACGTTGGATGCAAATTTGTGTCTTCTGTTC	ACGTTGGATGGGATTTGAGCTGAGGTCTTC	6089	TGTGTCTTCTGTTCTCAAAG	C	6336.2	TGTGTCTTCTGTTCTCAAAGC	A	6360.2	TGTGTCTTCTGTTCTCAAAGA
CYP3A5*3	rs776746	ACGTTGGATGCAGCTTAACGAATGCTCTAC	ACGTTGGATGGTAATGTGGTCCAAACAGGG	6690.4	TAAAGAGCTCTTTTGTCTTTCA	T	6961.6	TAAAGAGCTCTTTTGTCTTTCAA	C	6977.6	TAAAGAGCTCTTTTGTCTTTCAG
Allele	loci	Primer-F	Primer sequence	Primer-R	Primer sequence
CYP2D6*5	fragment deletion	97A-F	CCCATTTGGTAGTGAGGCAGGT	97A-R	GCCGACTGAGCCCTGGGAGGTAGGTA
		97B-F	ACCGGGCACCTGTACTCCTCA	97B-R	GCATGAGCTAAGGCACCCAGAC

## Sheet: Table S3.
Table S3. Clinical/pathological features assignment.
Characteristic	0	1	2
Age	≥40	＜40	——
Menopause	postmenopause	premenopause	——
ER status	≥50%	＜50%	——
PR status	≥50%	＜50%	——
Ki67 status	＜20%	20%-30%	＞30%
HER2 status (IHC and FISH)	-；+ ；Fish(-)	3+ ；2+ and Fish(+)	——
Lymph node metastasis	Node-Negative	1—3	≥4
Tumer Size	＜2cm	≥2cm	——
Tumer Grade	Ⅰ-Ⅱ	Ⅲ	——
Recurrence and metastasis	NO	YES	——

## Sheet: Table S4.
Table S4. All the patients' clinical information
Sample ID	Operation Time	LN	Age	Postmenopause	ER	PR	HER2	Ki67	Tumor Size	Grade
17HE21721	2012-03-29	3	49	Y	0.8	0.4	c-erbB-2(+)	0.15	3*2.5*2	Ⅲ
17HE21782	2012-07-17	0	47	Y	0.3	0.2	c-erbB-2(++) Fish(-)	0.2	0.7*1*0.9	Ⅱ
17HE21981	2006-11-30	0	49	Y	0.6	0.2	c-erbB-2(-)	0.15	4.5*3.2*2.5	Ⅲ
17HE22004	2006-12-11	4	53	Y	0.45	0.7	c-erbB-2(-)	0.05	4*3	Ⅲ
17HE22102	2011-10-24	2	37	N	0.9	0.95	c-erbB-2(-)	0.2	5*4*3	Ⅱ
17HE22288	2008-11-26	0	30	N	0.3	0.8	c-erbB-2(-)	0.1	2*1.5*1	Ⅲ
17HE22769	2012-03-20	0	48	Y	0.7	0.6	c-erbB-2(-)	<1%	2*2*1	Ⅱ
17HE22772	2011-04-03	10	52	Y	0.7	0.7	c-erbB-2(+)	0.5	2*1	Ⅰ-Ⅱ
17HE22812	2009-07-23	0	35	N	0.45	0.05	c-erbB-2(-)	0.25	2.5*1.8*1.8	Ⅲ
17HE22952	2012-09-17	0	46	N	0.9	0.9	c-erbB-2(++) Fish(-)	0.1	1.5*0.5*0.5	Ⅱ
17HE23061	2012-09-10	9	47	N	0.2	0.55	c-erbB-2(-)	0.1	1.2	Ⅰ-Ⅱ
17HE23295	2009-09-15	7	52	Y	0.3	0.05	c-erbB-2(-)	0.6	0.7*1*0.5	Ⅱ
17HE23385	2011-02-18	14	53	N	0.9	0.95	c-erbB-2(-)	0.01	1.5*1.5*1	Ⅱ
17HE23397	2013-01-09	10	49	N	0.7	0.2	c-erbB-2(++) Fish(-)	0.08	4.5*3.2*2.6	Ⅲ
17HE23567	2012-11-26	4	49	N	0.8	0.9	c-erbB-2(-)	0.05	2*1*0.5	Ⅲ
17HE23586	2011-09-22	0	44	N	0.95	0.95	c-erbB-2(+)	0.01	2.2*1.5*1	Ⅲ
17HE23605	1998-01-11	1	60	Y	0.45	0.2	c-erbB-2(-)	0.27	4.5*3*2.5	Ⅲ
17HE23673	2009-02-20	0	43	N	0.8	0.65	c-erbB-2(-)	<5%	2*1.5*1.2	Ⅲ
17HE23761	2006-03-25	4	67	Y	0.7	0.7	c-erbB-2(-)	0.05	1.3*1*0.7	Ⅲ
17HE23801	2012-03-12	0	63	Y	0.9	0.02	c-erbB-2(+)	0.01	2*1.5*1	Ⅲ
17HE23812	2003-08-06	0	54	N	0.8	0.7	c-erbB-2(-)	0.1	left：3.4*5.6，right:3.4*2.9	Ⅲ
17HE23846	2010-11-10	0	55	Y	0.75	0.85	c-erbB-2(+++)	0.03	0.5	Ⅰ-Ⅱ
17HE23848	2013-02-04	9	68	Y	0.95	0.8	c-erbB-2(+)	0.1	2*2*1	Ⅲ
17HE24000	2010-04-23	6	36	N	0.45	0.2	c-erbB-2(-)	0.25	1*0.6*0.5	Ⅱ
17HE24182	2012-06-07	8	59	Y	0.1	0.05	c-erbB-2(+++)	0.2	5*4*3cm	Ⅰ-Ⅱ
17HE24196	2009-08-07	3	69	Y	0.9	0.9	c-erbB-2(-)	0.4	2*1cm	Ⅱ
18HE21953	2013-01-09	5	68	Y	0.9	0.85	c-erbB-2(+)	0.2	3*3*3	Ⅱ
18HE21972	2012-08-28	1	53	Y	0.9	0.8	c-erbB-2(-)	0.05	0.7*0.6*0.5	Ⅱ
18HE21973	2006-02-16	0	54	Y	0.05	0.55	c-erbB-2(+++)	0.01	5*5	Ⅲ
18HE21999	2003-03-01	6	54	Y	0.7	0.75	c-erbB-2(+)	0.25	3*2*1.5	Ⅲ
18HE22054	2013-02-04	3	46	N	0.5	0.5	c-erbB-2(+)	0.3	2.5*2*2	Ⅱ
18HE22055	2008-09-22	7	44	Y	0.2	0.2	c-erbB-2(-)	0.25	3.4	Ⅲ
18HE22194	2009-11-13	2	42	Y	0.6	0.8	c-erbB-2(-)	0.01	1.3*1*1/0.7	Ⅱ
18HE22195	2006-12-28	2	58	N	0.85	0.8	c-erbB-2(-)	0.01	1.5*1.5*1.5/0.5	Ⅰ-Ⅱ
18HE22206	2013-04-09	2	54	Y	0.8	0.15	c-erbB-2(-)	0.25	1*1*1	Ⅱ
18HE22241	2010-11-30	6	63	Y	0.9	0.7	c-erbB-2(-)	0.4	2.5*3.0*2	Ⅱ
18HE22261	2012-12-14	1	44	Y	0.9	0.95	c-erbB-2(+)	0.3	3*3*2.5	Ⅲ
18HE22302	2013-05-01	3	49	N	0.85	0.85	c-erbB-2(+)	0.02	1.8*1.5*1.5	Ⅰ-Ⅱ
HEC1702052	2013-01-01	0	46	N	0.8	0.65	c-erbB-2(-)	0.03	1/1.5	Ⅰ-Ⅱ
HEC-1703015	2006-08-04	0	53	Y	0.35	0.2	c-erbB-2(-)	0.42	1.5*1*0.5	Ⅲ
HEC-1703034	2012-02-22	0	44	Y	0.9	0.9	c-erbB-2(++) Fish(-)	0.1	1.4*0.8*0.8cm	Ⅱ
HEC-1703091	2009-08-02	0	51	N	0.01	0.25	left c-erbB-2(++)	＜1%	2*1.2*1	Ⅲ
HEC-1703176	2012-09-26	0	42	N	0.9	0.9	c-erbB-2(-)	0.08	1.5*1*1	Ⅱ
HEC-1703180	2012-08-16	10	51	Y	0.8	0.7	c-erbB-2(-)	0.02	4*1.7	Ⅰ
HEC-1703195	2011-05-04	0	40	Y	0.9	0.9	c-erbB-2(-)	＜5%	1cm	Ⅰ
HEC-1704052	2010-09-28	4	63	Y	0.9	0.05	c-erbB-2(-）	<5%	5*4*3	Ⅱ
HEC-1704071	2010-10-01	13	54	N	0.05	0.1	c-erbB-2(-）	0.1	2.6*2.5*2.4	Ⅱ
HEC-1704078	2012-07-10	19	41	N	0.95	0.8	c-erbB-2(++) Fish(-)	0.4	3.5*3.5*1.5	Ⅲ
HEC1705025	2012-02-02	1	49	N	0.9	0.9	c-erbB-2(-）	0.1	右乳2*1.5*1	Ⅱ
HEC1705059	2010-05-07	0	61	Y	0.2	0.15	c-erbB-2(-）	<5%	2*2*2	Ⅲ
HMU31103668J07BD1	2012-05-14	0	45	N	0.9	0.9	c-erbB-2(-）	0.1	1.5*1.5*1	Ⅰ-Ⅱ
HMU31103678J07BD3	2012-05-15	0	53	Y	0.8	0.9	c-erbB-2(-）	0.05	1.1*1*1.2	Ⅰ
HMU31103704J07BD3	2012-05-18	0	50	N	0.4	0.8	c-erbB-2(-）	0.1	1.7*1.5*0.8	Ⅱ
HMU31103745J07BD3	2012-08-21	8	47	N	0.9	0.7	c-erbB-2(-）	0.08	1	Ⅱ
HMU31103761J07BD3	2012-06-12	1	42	N	0.9	0.7	c-erbB-2(-）	0.4	1.5*1.5*0.8	Ⅱ
HMU31103800J07BD3	2012-05-15	5	51	N	0.9	0.4	c-erbB-2(++) Fish(+)	0.4	右乳9*9*2.5/1.8*1*0.5	Ⅲ
HMU31103934J07BD3	2012-06-12	5	57	N	0.3	0.45	c-erbB-2(-）	0.55	1.3*1*1	Ⅱ
HMU31103937J07BD3	2012-06-12	0	61	Y	0.95	0.85	c-erbB-2(++) Fish(+)	0.09	1.5*1*1	Ⅱ
HMU31104063J07BD3	2012-06-21	4	51	N	0.2	0.9	c-erbB-2(-）	0.05	2.5*2*1.4	Ⅱ
HMU31104104J07BD3	2012-06-28	0	54	N	0.7	0.35	c-erbB-2(-）	0.05	2	Ⅱ
HMU31104119J07BD3	2012-03-28	7	48	N	0.5	0.8	c-erbB-2(+)	0.05	0.8*0.5*0.5	Ⅱ
HMU31104206J07BD3	2012-10-10	0	42	N	0.2	0.8	c-erbB-2(-）	0.03	3*2.8*2	Ⅱ
HMU31104260J07BD3	2012-07-13	22	53	N	0.7	0.95	c-erbB-2(-）	0.05	2	Ⅱ
HMU31104265J07BD3	2012-07-10	0	51	N	0.9	0.95	c-erbB-2(-）	0.03	0.8*0.5*0.5	Ⅱ
HMU31104292J07BD3	2012-07-17	6	67	N	0.9	0.9	c-erbB-2(-）	0.35	7*5*4	Ⅱ
HMU31200022J07BD3	2012-07-19	7	52	N	0.5	0.9	c-erbB-2(-）	0.05	1.8	Ⅰ-Ⅱ
HMU31200212J07BD3	2012-11-07	6	46	N	0.4	0.2	c-erbB-2(+)	0.05	2*2*2	Ⅲ
HMU31200230J07BD3	2012-08-09	10	60	Y	0.9	0.4	c-erbB-2(-）	0.05	7*7*6	Ⅲ
HMU31200265J07BD3	2012-08-16	0	48	N	0.8	0.2	c-erbB-2(-）	0.05	1.4*1.2*1	Ⅱ
HMU31200295J07BD3	2012-08-23	1	50	N	0.9	0.95	c-erbB-2(++) Fish(+)	0.1	5*4*1.5	Ⅱ
HMU31200304J07BD3	2012-08-20	0	45	Y	0.8	0.8	c-erbB-2(+)	0.15	1*1*1	Ⅱ
HMU31200455J07BD1	2012-12-19	1	53	Y	0.3	0.7	c-erbB-2(+)	0.4	1.5	Ⅱ
HMU31200483J07BD3	2012-08-28	0	43	N	0.4	0.7	c-erbB-2(+)	0.15	2*2*1	Ⅱ
HMU31200490J07BD3	2012-09-03	9	57	Y	0.6	0.3	c-erbB-2(-）	0.2	1.3*1*0.8	Ⅲ
HMU31200520J07BD3	2012-11-02	3	54	Y	0.5	0.3	c-erbB-2(+)	0.1	1*1*1	Ⅲ
HMU31200592J07BD3	2012-09-13	0	42	N	0.9	0.9	c-erbB-2(+)	0.01	3*2*1.5/2.5*2*1.5	Ⅰ-Ⅱ
HMU31200595J07BD3	2012-09-13	5	45	N	0.7	0.45	c-erbB-2(-）	0.16	2.5	Ⅲ
HMU31200596J07BD3	2012-09-13	6	52	N	0.75	0.65	c-erbB-2(++) Fish(-)	0.2	3.5*3*3	Ⅲ
HMU31200617J07BD3	2012-09-14	0	58	Y	0.2	0.1	c-erbB-2(-）	0.08	3*2.5*2	Ⅱ
HMU31200673J07BD3	2012-09-20	0	45	N	0.5	0.5	c-erbB-2(-）	0.1	0.8	Ⅱ
HMU31200695J07BD3	2012-12-28	0	50	N	0.4	0.3	c-erbB-2(++) Fish(+)	0.15	1.5*0.5*0.5	Ⅱ
HMU31200701J07BD3	2012-09-28	8	52	Y	0.7	0.9	c-erbB-2(-）	0.1	2.2	Ⅱ
HMU31200771J07BD3	2012-09-27	0	49	N	0.9	0.9	c-erbB-2(-）	0.08	1.5*1.5*1	Ⅱ
HMU31200804J07BD3	2013-01-09	10	50	N	0.7	0.2	c-erbB-2(+)	0.1	4.5*3.2*2.6	Ⅲ
HMU31200860J07BD3	2012-10-18	12	46	N	0.9	0.5	c-erbB-2(-）	0.4	1.7	Ⅱ
HMU31200875J07BD3	2012-10-19	0	44	N	0.95	0.95	c-erbB-2(-）	0.05	1.5*1.5*0.5	Ⅱ
HMU31200886J07BD3	2012-10-22	0	43	N	0.8	0.5	c-erbB-2(-）	0.1	1.8*1*1	Ⅱ
HMU31201040J07BD3	2012-11-07	5	50	N	0.9	0.8	c-erbB-2(-）	0.1	2.2*2*1.6	Ⅲ
HMU31201045J07BD3	2012-11-05	0	49	N	0.9	0.9	c-erbB-2(-）	0.15	3*2.5*2	Ⅱ
HMU31201147J07BD3	2012-09-26	3	49	N	0.8	0.2	c-erbB-2(-）	0.2	2.5*2.5	Ⅲ
HMU31201270J07BD3	2012-12-05	4	42	N	0.8	0.9	c-erbB-2(-）	0.05	1.2	Ⅱ
HMU31201480J07BD3	2012-12-26	0	52	Y	0.9	0.9	c-erbB-2(-）	0.1	1*2*1	Ⅲ
HMU31201568J07BD3	2013-01-08	3	71	Y	0.9	0.3	c-erbB-2(-）	0.05	2*2*2	Ⅱ
HMU31300581J07BD3	2013-03-28	0	54	Y	0.9	0.2	c-erbB-2(++) Fish(+)	0.3	2*1*1	Ⅱ
HMU31300584J07BD3	2013-03-25	7	57	Y	0.8	0.3	c-erbB-2(-）	0.05	2.5	Ⅱ
HMU31300639J07BD3	2013-04-01	4	51	N	0.95	0.95	c-erbB-2(-）	0.08	2.5*2.2*1.8	Ⅱ
HMU31300657J07BD3	2013-04-16	0	47	N	0.95	0.95	c-erbB-2(-）	0.08	1.5*1.5*1.2	Ⅰ-Ⅱ
HMU31300671J07BD3	2013-04-08	0	53	Y	0.8	0.3	c-erbB-2(-）	0.05	0.9	Ⅱ
HMU31300695J07BD3	2013-04-08	7	55	Y	0.95	0.3	c-erbB-2(-）	0.05	新辅助前约21mm*33mm	Ⅲ
HMU31300754J07BD3	2013-04-18	0	47	Y	0.95	0.95	c-erbB-2(-）	0.15	2*1.5*1.1	Ⅱ
HMU31300792J07BD1	2013-04-18	0	48	N	0.95	0.95	c-erbB-2(-）	0.1	1.5	Ⅱ
HMU31300796J07BD3	2013-04-19	26	46	N	0.9	0.9	c-erbB-2(-）	0.05	3*2*2	Ⅱ
HMU31300866J07BD1	2013-04-23	0	31	N	0.9	0.8	c-erbB-2(+++)	0.3	2.5*2*1.5	Ⅲ
HMU31300866J07BD1	2013-04-23	1	36	N	0.9	0.55	c-erbB-2(++) Fish(+)	0.25	2.5*2*1.5	Ⅱ
HMU31300954J07BD1	2013-05-22	0	49	N	0.5	0.5	c-erbB-2(-）	0.08	3*2*2	Ⅰ-Ⅱ
HMU31300983J07BD3	2013-05-16	0	47	N	0.7	0.05	c-erbB-2(-）	0.1	3*2*2	Ⅱ
HMU31300990J07BD1	2013-05-15	2	53	Y	0.5	0.2	c-erbB-2(-）	0.03	0.9*1.4cm	Ⅱ
HMU31301032J07BD3	2013-05-21	0	52	Y	0.95	0.9	c-erbB-2(-）	0.05	2	Ⅰ-Ⅱ
HMU31301060J07BD3	2013-05-21	0	46	N	0.1	0.05	c-erbB-2(+++)	0.6	2*2*1	Ⅲ
HMU31301175J07BD1	2012-07-17	0	67	Y	0.9	0.9	c-erbB-2(-）	0.4	7*5*4	Ⅰ-Ⅱ
HMU31301605J07BD1	2011-11-21	0	47	N	0.91	0.7	c-erbB-2(-）	0.05	1.2*0.8*0.7	Ⅱ
HMU31301822J07BD3	2006-03-14	0	43	N	0.9	0.9	c-erbB-2(-）	0.25	1*1*1	Ⅱ
HMU31302611J07BD1	2011-01-01	2	49	N	0.7	0.9	c-erbB-2(-）	0.1	1.5*1.5*1	Ⅲ
HMU31303127J07BD3	2013-01-01	0	43	N	0.7	0.9	c-erbB-2(-）	0.1	1.5*1.5*0.5	Ⅱ
HMU31400762J07BD1	2012-02-20	0	61	Y	0.7	0.9	c-erbB-2(-）	0.15	1.2*1*0.8	Ⅱ
HMU31400762J07BD1	2012-02-20	2	58	Y	0.2	0.05	c-erbB-2(+)	＜1%	1.5*1*1	Ⅲ
HMU31400845J07BD1	2011-08-23	0	56	Y	0.7	0.8	c-erbB-2(-）	0.1	3*2.5*2	Ⅱ
17HE21814	2015-03-01	13	47	N	0.8	0.7	c-erbB-2(-)	0.7	2*1*1	Ⅲ
17HE21834	2014-09-12	2	46	N	0.35	0.55	c-erbB-2(-)	0.05	3.5*3*1.5	Ⅲ
17HE21976	2014-03-13	1	31	Y	0.4	0.6	c-erbB-2(-)	0.1	2*1*1	Ⅲ
17HE21979	2013-09-05	0	47	N	0.9	0.9	c-erbB-2(+)	0.1	1.4	Ⅰ-Ⅱ
17HE21980	2015-03-16	0	53	Y	0.05	0.05	c-erbB-2(-)	0.35	2*1.5*1.5	Ⅱ
17HE21990	2015-06-19	7	47	N	0.7	0.6	c-erbB-2(+)	0.03	2*1*1	Ⅱ
17HE22043	2014-12-31	9	45	Y	0.3	0.7	c-erbB-2(-)	0.1	2*1.5*1	Ⅲ
17HE22067	2014-04-02	0	49	Y	0.9	0.85	c-erbB-2(-)	0.2	2.8*2.3*1	Ⅲ
17HE22112	2013-12-31	0	74	Y	0.9	0.6	c-erbB-2(++) Fish(-)	0.2	3*2*1	Ⅱ
17HE22134	2015-04-01	4	41	N	0.9	0.5	c-erbB-2(++) Fish(-)	0.3	2**2**1.5cm	Ⅱ
17HE22208	2014-09-22	0	51	Y	0.9	0.7	c-erbB-2(-)	0.1	1.7*0.9	Ⅲ
17HE22227	2015-07-15	4	33	N	0.3	0.4	c-erbB-2(-)	0.18	2.8*2.2*1.8	Ⅲ
17HE22251	2017-06-06	0	48	N	0.02	0.85	c-erbB-2(-)	0.25	3*2.5*0.5	Ⅲ
17HE22451	2015-07-07	0	54	Y	0.8	0.1	c-erbB-2(-)	0.3	3*3*1.2	Ⅱ
17HE22549	2017-01-13	5	58	Y	0.85	0.2	c-erbB-2(-)	0.25	2*1.5*1.5	Ⅲ
17HE22775	2015-01-22	4	39	N	0.9	0.3	c-erbB-2(+)	0.05	6*3*1	Ⅱ
17HE22811	2016-08-29	5	41	Y	0.9	0.8	c-erbB-2(-)	0.1	3*2.2*1	Ⅱ
17HE23200	2013-11-25	4	38	Y	0.6	0.9	c-erbB-2(+)	0.3	1.9*1.6	Ⅱ
17HE23296	2013-11-06	7	47	N	0.9	0.7	c-erbB-2(-)	0.1	1.5*1.5*1cm	Ⅲ
17HE23299	2013-06-18	0	48	N	0.9	0.95	c-erbB-2(++) Fish(-)	0.05	2*1.5*1.5	Ⅲ
17HE23311	2016-06-01	9	45	Y	0.8	0.9	c-erbB-2(-)	0.1	5*4*3	Ⅲ
17HE23552	2017-08-21	0	47	N	0.25	0.01	c-erbB-2(-)	0.2	2*2*2	Ⅲ
17HE23754	2014-01-01	9	50	N	0.7	0.5	c-erbB-2(++) Fish(-)	0.1	1.5*2*1.4	Ⅲ
17HE23775	2014-10-10	0	59	Y	0.3	0.1	c-erbB-2(-)	0.01	2*1.5*1	Ⅲ
17HE23938	2013-12-05	7	52	Y	0.6	0.7	c-erbB-2(+)	0.1	4.5*2*2cm	Ⅱ
17HE24069	2017-08-16	1	62	Y	0.9	0.2	c-erbB-2(-)	0.26	2.5*1.2*2	Ⅲ
17HE24257	2016-01-28	3	50	N	0.9	0.9	c-erbB-2(++) Fish(-)	0.2	1*0.8*0.2	Ⅲ
17HE24282	2015-01-13	0	41	N	0.9	0.1	c-erbB-2(+)	0.4	2.5*2.5*1.5cm	Ⅲ
18HE22041	2016-01-14	26	44	Y	0.7	0.5	c-erbB-2(++) Fish(-)	0.05	1.5	Ⅱ
18HE22211	2015-08-17	4	62	Y	0.35	0.3	c-erbB-2(++) Fish(-)	0.2	3*2*1.2	Ⅱ
HEC-1612084	2016-10-28	1	37	Y	0.8	0.05	c-erbB-2(+)	0.12	2.7	Ⅲ
HEC-1703133	2014-02-13	8	54	Y	0.9	0.01	c-erbB-2(+)	0.2	5*4*3	Ⅱ
HEC-1703220	2015-08-31	0	50	Y	0.95	0.1	c-erbB-2(++)	0.25	2*2*1	Ⅲ
HEC-1703238	2016-08-24	8	38	N	0.1	0.01	c-erbB-2(-)	0.2	0.9*1.4cm	Ⅱ
HEC-1704031	2014-04-10	1	57	Y	0.85	0.3	c-erbB-2(-)	0.15	2*2*1	Ⅱ
HEC-1704046	2015-06-15	24	37	Y	0.95	0.2	c-erbB-2(-)	0.1	3.5*3*3	Ⅲ
HEC-1704065	2016-01-01	5	54	N	0.2	0.01	c-erbB-2(-）	0.4	2.2*1.5*1.2	Ⅲ
HEC-1704084	2015-09-02	12	36	Y	0.35	0.05	c-erbB-2(-）	0.03	1.1*0.8*0.5	Ⅰ
HEC-1705086	2013-09-30	4	53	N	0.8	0.9	c-erbB-2(-）	＜20%	3.5*3*2	Ⅱ
HMU31300634J07BD3	2013-06-27	4	50	N	0.6	0.3	c-erbB-2(-）	0.08	3	Ⅲ
HMU31300787J07BD1	2013-07-16	1	70	Y	0.8	0.2	c-erbB-2(-）	0.05	1.5*1.5*1/1.5*1*1	Ⅱ
HMU31301261J07BD1	2013-06-09	3	45	N	0.5	0.7	c-erbB-2(+++)	0.35	1.6	Ⅱ
HMU31301267J07BD1	2013-06-08	0	52	Y	0.6	0.9	c-erbB-2(-）	0.1	2.5*2.5*1.5	Ⅰ-Ⅱ
HMU31301288J07BD1	2013-06-19	25	60	Y	0.6	0.2	c-erbB-2(-）	0.1	2*1.5*1	Ⅱ
HMU31301302J07BD1	2013-06-09	1	37	N	0.9	0.9	c-erbB-2(-）	0.1	1.5/4*3*2（2处）	Ⅱ
HMU31301315J07BD3	2013-06-19	13	43	N	0.7	0.7	c-erbB-2(-）	0.08	2*1.5*1.5	Ⅱ
HMU31301317J07BD1	2013-06-20	4	47	N	0.8	0.8	c-erbB-2(-）	0.08	3*2*2	Ⅱ
HMU31301337J07BD3	2013-07-01	0	48	N	0.9	0.9	c-erbB-2(-）	0.1	2*1.5*1	Ⅱ
HMU31301356J07BD1	2013-06-20	1	41	N	0.7	0.95	c-erbB-2(-）	0.05	2*1.5*1.5	Ⅰ-Ⅱ
HMU31301378J07BD3	2013-06-21	0	46	N	0.9	0.05	c-erbB-2(-）	0.05	1.5*1.5*1.2	Ⅱ
HMU31301431J07BD1	2013-06-27	0	52	Y	0.5	0.9	c-erbB-2(-）	0.1	1.5*1*1	Ⅰ-Ⅱ
HMU31301501J07BD3	2013-07-01	3	45	N	0.7	0.35	c-erbB-2(+)	0.08	1.4*0.4*1	Ⅱ
HMU31301507J07BD1	2013-07-03	0	45	N	0.4	0.9	c-erbB-2(-）	0.05	1*1*1	Ⅱ
HMU31301548J07BD2	2013-07-04	0	46	N	0.8	0.95	c-erbB-2(-）	0.15	1*1.2*1	Ⅱ
HMU31301554J07BD3	2013-07-01	0	55	Y	0.8	0.9	c-erbB-2(+++)	0.4	3.2*2.2*1.8	Ⅱ-3
HMU31301615J07BD3	2013-10-09	2	29	N	0.9	0.2	c-erbB-2(-）	0.15	1.3*1.3*1.8	Ⅱ
HMU31301627J07BD1	2013-07-11	0	51	N	0.2	0.9	c-erbB-2(-）	0.1	2*1.6*1.5	Ⅲ
HMU31301633J07BD3	2013-07-11	0	55	Y	0.6	0.6	c-erbB-2(++) Fish(+)	0.25	2.5	Ⅲ
HMU31301640J07BD1	2013-07-10	0	41	N	0.9	0.9	c-erbB-2(-）	0.05	4*2*1.8	Ⅱ
HMU31301673J07BD3	2013-07-16	0	45	N	0.9	0.9	c-erbB-2(-）	0.1	1.4*1*1	Ⅱ
HMU31301692J07BD1	2013-07-18	0	34	N	0.6	0.9	c-erbB-2(++) Fish(+)	0.3	1.5*1.5*1.2	Ⅱ
HMU31301715J07BD3	2013-07-18	0	39	N	0.8	0.6	c-erbB-2(+++)	左3%/右5%	1.8*1.5*0.6	Ⅱ
HMU31301730J07BD1	2013-10-16	14	36	N	0.8	0.8	c-erbB-2(-）	0.1	left: 0.8*0.8*0.2 right 1.1	右：Ⅱ
HMU31301731J07BD3	2013-11-05	3	56	Y	0.4	0.05	c-erbB-2(++) Fish(+)	0.12	1.5*1*1	Ⅲ
HMU31301796J07BD1	2017-01-11	3	45	N	0.9	0.4	c-erbB-2(-）	0.1	3*3*2.2	Ⅲ
HMU31301808J07BD1	2013-07-29	0	46	N	0.5	0.8	c-erbB-2(-）	0.08	2*1.5*1	Ⅱ
HMU31301817J07BD1	2013-07-29	0	46	N	0.8	0.8	c-erbB-2(-）	0.05	1.5*1.5*1	Ⅰ-Ⅱ
HMU31301845J07BD1	2013-08-01	0	50	Y	0.9	0.9	c-erbB-2(-）	0.15	3.5	Ⅱ
HMU31301851J07BD3	2013-07-31	8	54	Y	0.9	0.9	c-erbB-2(-）	0.15	3*2*2	Ⅱ
HMU31301862J07BD1	2013-07-31	0	52	Y	0.3	0.05	c-erbB-2(-）	0.1	1.8*1*1	Ⅱ
HMU31301878J07BD3	2013-08-02	1	47	N	0.6	0.9	c-erbB-2(-）	0.15	1.3*1*0.7	Ⅱ
HMU31301948J07BD3	2013-08-19	6	53	N	0.9	0.9	c-erbB-2(+)	0.05	1.5*1.5*1.1	Ⅲ
HMU31301961J07BD1	2013-08-20	0	43	N	0.8	0.8	c-erbB-2(-）	0.1	3*1.5*1.5	Ⅱ
HMU31301985J07BD3	2013-08-23	6	45	N	0.45	0.2	c-erbB-2(-）	0.35	3*2*2	Ⅱ
HMU31302020J07BD1	2013-08-27	0	56	Y	0.8	0.8	c-erbB-2(-）	0.05	2.5*2*1.5	Ⅱ
HMU31302081J07BD3	2013-09-06	1	55	Y	0.9	0.4	c-erbB-2(-）	0.1	3*2*2	Ⅲ
HMU31302138J07BD1	2013-09-10	右乳：0	44	N	0.95	0.95	c-erbB-2(-）	0.1	1.5	Ⅱ
HMU31302260J07BD3	2013-09-25	0	63	Y	0.95	0.2	c-erbB-2(-）	0.1	2*2*1	Ⅱ
HMU31302264J07BD1	2013-09-20	0	37	N	0.8	0.9	c-erbB-2(-）	0.25	1.1*0.8*0.5	Ⅰ-Ⅱ
HMU31302297J07BD3	2013-09-29	5	63	Y	0.95	0.1	c-erbB-2(++) Fish(+)	0.3	2.5*2*1.5/1	Ⅱ
HMU31302305J07BD1	2013-09-29	5	46	N	0.5	0.95	c-erbB-2(-）	0.05	1*0.8*0.8	Ⅱ
HMU31302314J07BD3	2013-09-27	3	55	Y	0.6	0.4	c-erbB-2(-）	0.45	2*1.5*1.5	Ⅱ
HMU31302324J07BD1	2013-09-29	4	46	N	0.9	0.8	c-erbB-2(-）	0.5	4*3.5*3	Ⅱ
HMU31302325J07BD3	2013-10-08	0	43	N	0.7	0.3	c-erbB-2(-）	0.05	1.2*0.7*0.5	Ⅱ
HMU31302358J07BD1	2013-10-16	0	51	Y	0.9	0.2	c-erbB-2(-）	0.02	1.8*1.5*1.3	Ⅱ
HMU31302382J07BD2	2013-10-11	0	45	N	0.7	0.9	c-erbB-2(+++)	0.12	1.7*3.0*2	Ⅱ
HMU31302383J07BD3	2013-10-12	2	55	Y	0.95	0.95	c-erbB-2(+)	0.05	2*1*0.5	Ⅱ
HMU31302385J07BD1	2013-10-16	0	44	N	0.8	0.7	c-erbB-2(-）	0.3	2.2*1.5*1	Ⅱ
HMU31302403J07BD3	2013-10-12	9	54	Y	0.7	0.1	c-erbB-2(-）	0.02	4.5*3*2.5	Ⅱ
HMU31302447J07BD3	2013-10-21	1	41	N	0.9	0.15	c-erbB-2(-）	0.03	3*2.5*1.5	Ⅱ
HMU31302645J07BD3	2013-11-06	13	52	Y	0.9	0.95	c-erbB-2(-）	0.1	1.7*1.5*0.8	Ⅱ
HMU31302671J07BD1	2013-11-07	3	46	N	0.75	0.4	c-erbB-2(-）	0.5	1.5*1.5*1	Ⅲ
HMU31302672J07BD3	2013-11-08	10	49	N	0.9	0.9	c-erbB-2(-）	＜3%	2	Ⅰ
HMU31302703J07BD1	2013-11-11	0	46	N	0.95	0.2	c-erbB-2(-）	0.05	1.5	Ⅱ
HMU31302713J07BD3	2013-11-08	0	44	N	0.7	0.95	c-erbB-2(+)	0.4	1.5	Ⅲ
HMU31302723J07BD1	2013-11-14	0	42	N	0.9	0.9	c-erbB-2(-）	0.01	1.5*1*1	Ⅱ
HMU31302748J07BD3	2013-11-14	1	46	N	0.8	0.9	c-erbB-2(-）	0.1	2	Ⅲ
HMU31302769J07BD1	2013-11-14	1	36	N	0.6	5%，	c-erbB-2(-）	0.18	2*1.5*1	Ⅰ-Ⅱ
HMU31302780J07BD3	2013-11-19	0	37	N	0.7	0.7	c-erbB-2(-）	0.15	2	Ⅱ
HMU31302789J07BD1	2013-11-15	0	43	N	0.95	0.9	c-erbB-2(-）	0.2	2.5	Ⅱ
HMU31302791J07BD3	2013-11-21	0	54	Y	0.9	0.9	c-erbB-2(-）	0.02	1.5	Ⅱ
HMU31302794J07BD1	2013-11-21	0	47	N	0.75	0.65	c-erbB-2(-）	0.1	3	Ⅱ
HMU31302797J07BD3	2013-11-20	0	44	N	0.9	0.9	c-erbB-2(-）	0.1	1.5	Ⅱ
HMU31302804J07BD1	2013-11-26	0	52	Y	0.8	0.9	c-erbB-2(-）	0.1	4*2*2	Ⅱ
HMU31302821J07BD3	2013-12-04	5	49	N	0.8	0.8	c-erbB-2(-）	0.15	1*1*0.8	Ⅰ-Ⅱ
HMU31302853J07BD1	2013-11-28	2	47	N	0.9	0.4	c-erbB-2(-）	0.25	3	Ⅰ-Ⅱ
HMU31302865J07BD3	2013-11-26	1	56	Y	0.8	0.9	c-erbB-2(+++)	0.4	4.5*3*2.5	Ⅱ
HMU31302878J07BD1	2013-12-02	0	45	N	0.95	0.95	c-erbB-2(+)	粘1%筛10%	3*2.5*2.5	Ⅰ
HMU31302898J07BD3	2013-11-29	1	39	N	0.95	0.35	c-erbB-2(-）	0.15	3*2*1.5	Ⅰ-Ⅱ
HMU31302923J07BD1	2013-12-04	0	49	Y	0.8	0.8	c-erbB-2(-）	0.1	2.8	Ⅰ-Ⅱ
HMU31302936J07BD3	2013-12-04	7	44	N	0.6	0.45	c-erbB-2(++) Fish(+)	0.3	3.3*3*2	Ⅱ
HMU31302940J07BD1	2013-12-05	0	49	N	0.8	0.8	c-erbB-2(-）	0.1	2.2*1.5*1	Ⅰ
HMU31303000J07BD1	2013-12-12	0	53	Y	0.9	0.9	c-erbB-2(-）	0.1	2*1.2*1	Ⅱ
HMU31303017J07BD3	2013-12-18	23	53	Y	0.95	0.15	c-erbB-2(-）	0.15	1.5	Ⅱ
HMU31303020J07BD1	2013-12-17	0	55	Y	0.95	0.95	c-erbB-2(-）	0.7	2	Ⅱ
HMU31303048J07BD3	2013-12-13	0	53	Y	0.6	0.6	c-erbB-2(++) Fish(+)	0.25	2*2*1.5	Ⅱ
HMU31303059J07BD3	2013-12-17	3	45	N	0.9	0.8	c-erbB-2(-）	0.05	3	Ⅱ
HMU31303063J07BD1	2014-03-06	3	46	N	0.7	1%，	c-erbB-2(++) Fish(+)	0.05	2*2*1.2	Ⅲ
HMU31303104J07BD3	2013-11-21	3	50	N	0.4	0.2	c-erbB-2(+)	0.01	1.5*1.5*1	Ⅱ
HMU31303107J07BD1	2013-12-17	7	51	Y	0.3	0.15	c-erbB-2(-）	0.1	0.8*0.5*0.5	Ⅱ
HMU31303131J07BD1	2013-12-20	1	41	N	0.9	0.25	c-erbB-2(-）	0.05	3.8*2.1*1	Ⅰ-Ⅱ
HMU31303164J07BD3	2013-12-25	6	57	Y	0.9	0.9	c-erbB-2(-）	0.7	2	Ⅱ
HMU31303170J07BD1	2013-12-26	0	50	Y	0.5	0.2	c-erbB-2(-）	0.15	1.2	Ⅰ-Ⅱ
HMU31303181J07BD3	2013-12-27	0	53	Y	0.9	0.9	c-erbB-2(-）	0.05	1.8*1*1	Ⅰ
HMU31400243J07BD1	2014-04-24	3	41	N	0.3	0.3	c-erbB-2(-）	0.1	2*1.2*1	Ⅲ
HMU31400274J07BD3	2014-02-20	4	55	Y	0.6	0.3	c-erbB-2(-）	0.15	3*2.5*2	Ⅲ
HMU31400465J07BD1	2014-03-13	7	47	N	0.9	0.4	c-erbB-2(-）	0.25	2*2*1.5	Ⅲ
HMU31400488J07BD1	2014-03-19	1	51	Y	0.6	0.5	c-erbB-2(-）	0.25	4.5*2.5*2	Ⅲ
HMU31400535J07BD3	2014-07-09	0	45	N	0.8	0.8	c-erbB-2(-）	0.18	2.5*2.5*2	Ⅲ
HMU31400552J07BD3	2014-03-26	10	40	N	2%，	0.01	c-erbB-2(+++)	0.15	3.5*2.4*2.2	Ⅱ
HMU31400595J07BD1	2014-09-26	16	44	Y	0.7	0.7	c-erbB-2(-）	0.05	1.5*1.2*1.2	Ⅲ
HMU31400675J07BD1	2014-04-10	0	57	Y	0.85	0.3	c-erbB-2(-）	0.15	2*2*1	Ⅱ
HMU31400978J07BD1	2014-05-22	0	48	N	0.3	0.4	c-erbB-2(-）	0.2	1.5*1*0.5	Ⅱ
HMU31400988J07BD3	2014-05-23	6	50	Y	0.5	0.1	c-erbB-2(-）	0.05	1.2*1.2*1	Ⅲ
HMU31400988J07BD3	2014-05-23	4	39	Y	0.4	0.1	c-erbB-2(+)	0.05	1.6*1.5*1.5	Ⅱ
HMU31400997J07BD1	2014-05-26	4	25	N	0.6	0.9	c-erbB-2(+++)	0.15	4*3.5*3.5	Ⅱ
HMU31401104J07BD1	2014-07-09	2	61	N	0.4	0.2	c-erbB-2(+++)	0.1	2*2*1.5	Ⅲ
HMU31401204J07BD3	2014-07-18	1	45	N	0.8	0.9	c-erbB-2(-）	0.05	1.2	Ⅰ-Ⅱ
HMU31401367J07BD1	2014-09-19	2	34	N	0.7	0.4	c-erbB-2(+)	0.15	4.5*3.5*2.2	Ⅱ

## Sheet: Table S5.
Table S5. The detection results of genetic polymorphism
Sample ID	CYP2D6*2	CYP2D6*3	CYP2D6*4	CYP2D6*5	CYP2D6*10	CYP2D6*41	CYP2C19*2	CYPGAC19*3	CYP2C19*17	CYP3A5*3
17HE23605	GG	AA	GG	WT/*5	CT	GG	AA	GG	CC	AG
18HE21999	GG	AA	GG	WT/WT	CC	GG	GA	GG	CC	GG
17HE23812	GG	AA	GG	WT/WT	CT	GA	AA	GG	CC	GG
18HE21973	GG	AA	GG	WT/*5	CC	GG	GG	GG	CC	AG
HMU31301822J07BD3	GG	AA	GG	WT/WT	CT	GG	GG	GA	CC	AA
17HE23761	GG	AA	GG	WT/WT	CT	GG	GG	GG	CC	AG
HEC-1703015	GG	AA	GG	WT/WT	CT	GG	GA	GG	CC	GG
17HE21981	GG	AA	GG	WT/WT	TT	GG	GG	GG	CC	GG
17HE22004	GG	AA	GG	WT/WT	CT	GG	GG	GG	CC	AA
18HE22195	GG	AA	GG	WT/*5	CT	GG	GG	GG	CC	AG
18HE22055	GG	AA	GG	WT/WT	CT	GG	GA	GG	CC	GG
17HE22288	GG	AA	GG	WT/WT	CC	GG	GG	GG	CC	GG
17HE23673	GG	AA	GG	WT/*5	CT	GG	GG	GG	CC	AG
17HE22812	GG	AA	GG	WT/WT	CT	GG	GG	GA	CC	AG
HEC-1703091	GG	AA	GG	WT/WT	CC	GG	GG	GG	CC	AG
17HE24196	GG	AA	GG	WT/WT	CC	GG	AA	GG	CC	GG
17HE23295	GG	AA	GG	WT/WT	CT	GG	GA	GA	CC	AG
18HE22194	GG	AA	GG	WT/WT	CT	GA	GA	GG	CC	GG
17HE24000	GG	AA	GG	WT/WT	CT	GG	GG	GA	CC	GG
HEC1705059	GG	AA	GG	WT/WT	CC	AA	AA	GG	CC	GG
HEC-1704052	GG	AA	GG	WT/WT	CT	GG	GA	GG	CC	AG
HEC-1704071	GG	AA	GG	WT/WT	CT	GA	GG	GG	CC	GG
17HE23846	GG	AA	GG	WT/WT	CT	GG	GG	GG	CC	GG
18HE22241	GG	AA	GG	WT/*5	CC	GG	GG	GG	CC	GG
HMU31302611J07BD1	GG	AA	GG	WT/WT	CC	GG	GG	GG	CC	AG
17HE23385	GG	AA	GG	WT/WT	CT	GG	GG	GG	CC	GG
17HE22772	GG	AA	GG	WT/WT	CT	GG	GG	GG	CC	GG
HEC-1703195	GG	AA	GG	WT/*5	CT	GG	GA	GG	CC	GG
HMU31400845J07BD1	GG	AA	GG	WT/WT	CT	GG	GG	GG	CC	AG
17HE23586	GG	AA	GG	WT/WT	CT	GG	GG	GG	CC	AG
17HE22102	GG	AA	GG	WT/WT	CT	GG	GG	GG	CC	GG
HMU31301605J07BD1	GG	AA	GG	WT/WT	CT	GG	GA	GG	CC	GG
HEC1705025	GG	AA	GG	WT/WT	CT	GG	GA	GG	CC	GG
HMU31400762J07BD1	GG	AA	GG	WT/WT	CT	GG	GA	GA	CC	GG
HMU31400762J07BD1	GG	AA	GG	WT/WT	CT	GG	GA	GA	CC	GG
HEC-1703034	GG	AA	GG	WT/WT	CT	GG	GA	GG	CC	AG
17HE23801	GG	AA	GG	WT/WT	CT	GG	GG	GG	CC	GG
17HE22769	GG	AA	GG	WT/*5	CT	GG	GG	GG	CC	GG
HMU31104119J07BD3	GG	AA	GG	WT/WT	CT	GG	AA	GG	CC	AG
17HE21721	GG	AA	GG	WT/*5	TT	GG	GG	GG	CC	AG
HMU31103668J07BD1	GG	AA	GG	WT/WT	CC	GG	GA	GG	CC	AA
HMU31103800J07BD3	GG	AA	GG	WT/WT	CT	GG	GG	GG	CC	GG
HMU31103678J07BD3	GG	AA	GG	WT/WT	CT	GG	GA	GG	CC	AG
HMU31103704J07BD3	GG	AA	GG	WT/WT	CC	GA	GA	GG	CC	GG
17HE24182	GG	AA	GG	WT/WT	CC	GG	GA	GG	CC	AG
HMU31103934J07BD3	GG	AA	GG	WT/*5	CT	GG	GG	GG	CC	GG
HMU31103761J07BD3	GG	AA	GG	WT/*5	CT	GG	GG	GG	CC	GG
HMU31103937J07BD3	GG	AA	GG	WT/WT	CT	GG	GA	GG	CC	AA
HMU31104063J07BD3	GG	AA	GG	WT/WT	CC	GA	GG	GG	CC	AG
HMU31104104J07BD3	GG	AA	GG	WT/WT	CT	GG	AA	GG	CC	AG
HEC-1704078	GG	AA	GG	WT/*5	CT	GG	GG	GG	CC	AG
HMU31104265J07BD3	GG	AA	GG	WT/WT	CT	GG	GA	GG	CC	AG
HMU31104260J07BD3	GG	AA	GG	WT/WT	CT	GG	GA	GG	CC	GG
HMU31104292J07BD3	GG	AA	GG	WT/WT	CC	GG	GA	GG	CC	GG
HMU31301175J07BD1	GG	AA	GG	WT/WT	CT	GG	GA	GG	CC	GG
17HE21782	GG	AA	GG	WT/WT	TT	GG	GA	GG	CC	GG
HMU31200022J07BD3	GG	AA	GG	WT/*5	CC	GG	GG	GG	CC	AA
HMU31200230J07BD3	GG	AA	GG	WT/WT	TT	GG	GA	GA	CC	AG
HEC-1703180	GG	AA	GG	WT/WT	CC	GG	AA	GG	CC	GG
HMU31200265J07BD3	GG	AA	GG	WT/WT	CT	GG	GG	GG	CC	GG
HMU31200304J07BD3	GG	AA	GG	WT/WT	CC	GG	GG	GG	CC	GG
HMU31103745J07BD3	GG	AA	GG	WT/WT	CT	GG	GA	GG	CC	GG
HMU31200295J07BD3	GG	AA	GG	WT/WT	CT	GG	AA	GG	CC	AA
HMU31200483J07BD3	GG	AA	GG	WT/WT	CT	GG	GA	GG	CC	GG
18HE21972	GG	AA	GG	WT/WT	CT	GG	GA	GG	CC	AA
HMU31200490J07BD3	GG	AA	GG	WT/WT	TT	GG	GG	GG	CC	AG
17HE23061	GG	AA	GG	WT/WT	CT	GG	GA	GG	CC	AG
HMU31200595J07BD3	GG	AA	GG	WT/WT	CT	GA	GG	GG	CC	GG
HMU31200595J07BD3	GG	AA	GG	WT/WT	CT	GA	GG	GG	CC	GG
HMU31200592J07BD3	GG	AA	GG	WT/*5	CT	GG	GA	GA	CC	AG
HMU31200617J07BD3	GG	AA	GG	WT/*5	CC	GG	GA	GG	CC	GG
17HE22952	GG	AA	GG	WT/*5	CT	GG	GA	GG	CC	GG
HMU31200673J07BD3	GG	AA	GG	WT/WT	CT	GG	GG	GG	CC	GG
HEC-1703176	GG	AA	GG	WT/WT	CC	GA	GA	GG	CC	AG
HMU31201147J07BD3	GG	AA	GG	WT/WT	CC	GG	GA	GG	CC	GG
HMU31200771J07BD3	GG	AA	GG	WT/WT	CT	GG	GG	GG	CC	GG
HMU31200701J07BD3	GG	AA	GG	WT/WT	CT	GG	GG	GG	CC	GG
HMU31104206J07BD3	GG	AA	GG	WT/WT	CT	GG	GA	GG	CC	AG
HMU31200860J07BD3	GG	AA	GG	WT/WT	CT	GG	GA	GG	CC	AG
HMU31200875J07BD3	GG	AA	GG	WT/WT	CC	GG	GA	GG	CC	AG
HMU31200886J07BD3	GG	AA	GG	WT/WT	TT	GG	AA	GG	CC	AG
HMU31200520J07BD3	GG	AA	GG	WT/WT	CT	GG	AA	GG	CC	AG
HMU31201045J07BD3	GG	AA	GG	WT/WT	CC	GG	GA	GG	CC	AG
HMU31201040J07BD3	GG	AA	GG	WT/WT	CT	GG	GA	GA	CC	AG
HMU31200212J07BD3	GG	AA	GG	WT/WT	CT	GG	GA	GA	CC	AG
17HE23567	GG	AA	GG	WT/WT	CC	GG	GG	GG	CC	AG
HMU31201270J07BD3	GG	AA	GG	WT/WT	CT	GG	GG	GG	CC	AG
18HE22261	GG	AA	GG	WT/WT	CC	GG	GG	GG	CT	AG
HMU31200455J07BD1	GG	AA	GG	WT/WT	TT	GG	GA	GG	CC	GG
HMU31201480J07BD3	GG	AA	GG	WT/WT	CC	GA	GG	GG	CC	GG
HMU31200695J07BD3	GG	AA	GG	WT/WT	CT	GG	GA	GG	CC	GG
HMU31303127J07BD3	GG	AA	GG	WT/WT	CT	GG	GA	GA	CC	GG
HEC1702052	GG	AA	GG	WT/WT	CC	GG	GA	GG	CC	GG
HMU31201568J07BD3	GG	AA	GG	WT/WT	TT	GG	GA	GG	CC	AA
17HE23397	GG	AA	GG	WT/WT	CT	GG	AA	GG	CC	GG
HMU31200804J07BD3	GG	AA	GG	WT/WT	CT	GG	AA	GG	CC	GG
18HE21953	GG	AA	GG	WT/WT	CC	GA	GG	GG	CC	AA
17HE23848	GG	AA	GG	WT/WT	CT	GA	GA	GG	CC	AG
18HE22054	GG	AA	GG	WT/*5	CT	GG	GG	GG	CC	GG
HMU31300584J07BD3	GG	AA	GG	WT/WT	CT	GG	GG	GG	CC	AG
HMU31300581J07BD3	GG	AA	GG	WT/WT	TT	GG	GG	GG	CC	AG
HMU31300639J07BD3	GG	AA	GG	WT/WT	CC	GG	GA	GA	CC	AG
HMU31300695J07BD3	GG	AA	GG	WT/WT	CC	GG	GG	GG	CC	GG
HMU31300671J07BD3	GG	AA	GG	WT/WT	CT	GA	GA	GG	CC	GG
18HE22206	GG	AA	GG	WT/WT	CT	GG	GA	GG	CC	GG
HMU31300657J07BD3	GG	AA	GG	WT/WT	CT	GG	GG	GG	CC	GG
HMU31300792J07BD1	GG	AA	GG	WT/WT	CT	GG	GG	GG	CC	GG
HMU31300754J07BD3	GG	AA	GG	WT/WT	CT	GG	GG	GG	CC	GG
HMU31300796J07BD3	GG	AA	GG	WT/WT	CT	GG	GA	GG	CC	GG
HMU31300866J07BD1	GG	AA	GG	WT/WT	TT	GG	GG	GG	CC	GG
HMU31300866J07BD1	GG	AA	GG	WT/WT	TT	GG	GG	GG	CC	GG
18HE22302	GG	AA	GG	WT/WT	CT	GG	GA	GG	CC	GG
HMU31300990J07BD1	GG	AA	GG	WT/WT	TT	GG	GA	GG	CC	AG
HMU31300983J07BD3	GG	AA	GG	WT/WT	CT	GG	GG	GG	CC	AG
HMU31301060J07BD3	GG	AA	GG	WT/WT	CC	GG	GG	GG	CC	GG
HMU31301032J07BD3	GG	AA	GG	WT/WT	CT	GG	GA	GG	CC	AG
HMU31300954J07BD1	GG	AA	GG	WT/WT	CC	GA	GG	GG	CC	GG
HMU31301267J07BD1	GG	AA	GG	WT/WT	TT	GG	GA	GG	CC	GG
HMU31301261J07BD1	GG	AA	GG	WT/WT	CC	GA	GA	GG	CC	GG
HMU31301302J07BD1	GG	AA	GG	WT/WT	CT	GG	GG	GG	CC	GG
17HE23299	GG	AA	GG	WT/WT	CC	GG	GA	GG	CC	AG
HMU31301288J07BD1	GG	AA	GG	WT/WT	CC	GG	GA	GG	CC	AA
HMU31301315J07BD3	GG	AA	GG	WT/WT	TT	GG	GG	GG	CC	AG
HMU31301356J07BD1	GG	AA	GG	WT/WT	TT	GG	GG	GG	CC	AG
HMU31301317J07BD1	GG	AA	GG	WT/WT	CC	GG	GA	GA	CC	GG
HMU31301378J07BD3	GG	AA	GG	WT/WT	CT	GG	GA	GG	CC	AA
HMU31300634J07BD3	GG	AA	GG	WT/*5	CT	GG	GA	GG	CC	AG
HMU31301431J07BD1	GG	AA	GG	WT/WT	CT	GG	GG	GG	CC	AG
HMU31301501J07BD3	GG	AA	GG	WT/WT	CT	GG	GA	GG	CC	GG
HMU31301554J07BD3	GG	AA	GG	WT/WT	CT	GG	GA	GG	CC	GG
HMU31301337J07BD3	GG	AA	GG	WT/WT	CT	GG	GA	GG	CC	GG
HMU31301507J07BD1	GG	AA	GG	WT/WT	CT	GG	GG	GG	CC	AA
HMU31301548J07BD2	GG	AA	GG	WT/*5	CT	GG	GG	GG	CC	AA
HMU31301640J07BD1	GG	AA	GG	WT/WT	CT	GG	GG	GA	CC	AG
HMU31301627J07BD1	GG	AA	GG	WT/WT	CT	GG	GA	GG	CC	AG
HMU31301633J07BD3	GG	AA	GG	WT/*5	CT	GG	GA	GG	CC	AG
HMU31301673J07BD3	GG	AA	GG	WT/WT	CC	GG	GA	GG	CC	GG
HMU31300787J07BD1	GG	AA	GG	WT/WT	CC	GA	GG	GA	CC	GG
HMU31301692J07BD1	GG	AA	GG	WT/WT	CT	GG	GG	GG	CC	GG
HMU31301715J07BD3	GG	AA	GG	WT/WT	CT	GG	GG	GG	CC	GG
HMU31301808J07BD1	GG	AA	GG	WT/WT	CC	GA	GA	GG	CC	GG
HMU31301817J07BD1	GG	AA	GG	WT/*5	CC	GG	AA	GG	CC	GG
HMU31301862J07BD1	GG	AA	GG	WT/WT	CC	GG	GG	GG	CC	GG
HMU31301851J07BD3	GG	AA	GG	WT/WT	CT	GG	GG	GG	CC	AG
HMU31301845J07BD1	GG	AA	GG	WT/WT	CT	GG	GG	GG	CC	GG
HMU31301878J07BD3	GG	AA	GG	WT/WT	TT	GG	GA	GG	CC	AG
HMU31301948J07BD3	GG	AA	GG	WT/WT	CT	GG	GG	GG	CC	AG
HMU31301961J07BD1	GG	AA	GG	WT/WT	CT	GG	GG	GG	CC	GG
HMU31301985J07BD3	GG	AA	GG	WT/WT	CT	GG	GA	GG	CC	AG
HMU31302020J07BD1	GG	AA	GG	WT/WT	CT	GG	GG	GG	CC	GG
17HE21979	GG	AA	GG	WT/*5	CC	GG	GA	GG	CC	GG
HMU31302081J07BD3	GG	AA	GG	WT/WT	CT	GG	GA	GG	CC	GG
HMU31302138J07BD1	GG	AA	GG	WT/*5	CC	GG	GA	GA	CC	AG
HMU31302264J07BD1	GG	AA	GG	WT/WT	CT	GG	GA	GG	CC	GG
HMU31302260J07BD3	GG	AA	GG	WT/WT	CT	GG	GG	GG	CC	AG
HMU31302314J07BD3	GG	AA	GG	WT/WT	CT	GG	GA	GG	CC	GG
HMU31302297J07BD3	GG	AA	GG	WT/WT	CT	GG	GA	GG	CC	AG
HMU31302305J07BD1	GG	AA	GG	WT/*5	CT	GG	GA	GG	CC	GG
HMU31302324J07BD1	GG	AA	GG	WT/WT	CT	GG	GA	GG	CC	AG
HEC-1705086	GG	AA	GG	WT/WT	CT	GG	GA	GG	CC	AG
HMU31302325J07BD3	GG	AA	GG	WT/WT	CT	GG	GG	GG	CC	GG
HMU31301615J07BD3	GG	AA	GG	WT/WT	CT	GG	GA	GG	CC	AG
HMU31302382J07BD2	GG	AA	GG	WT/*5	CT	GG	GA	GG	CT	AG
HMU31302403J07BD3	GG	AA	GG	WT/WT	CT	GG	GG	GG	CC	GG
HMU31302383J07BD3	GG	AA	GG	WT/WT	CT	GG	GG	GG	CC	GG
HMU31301730J07BD1	GG	AA	GG	WT/WT	CT	GG	GG	GG	CC	GG
HMU31302358J07BD1	GG	AA	GG	WT/WT	CT	GG	GG	GG	CC	AG
HMU31302385J07BD1	GG	AA	GG	WT/WT	CT	GG	GG	GG	CC	AG
HMU31302447J07BD3	GG	AA	GG	WT/WT	CT	GG	AA	GG	CC	AG
HMU31301731J07BD3	GG	AA	GG	WT/WT	CT	GG	GA	GG	CC	AG
HMU31302645J07BD3	GG	AA	GG	WT/WT	CT	GG	GG	GG	CC	GG
17HE23296	GG	AA	GG	WT/WT	CT	GG	GG	GG	CC	GG
HMU31302671J07BD1	GG	AA	GG	WT/WT	CT	GG	GG	GG	CC	GG
HMU31302672J07BD3	GG	AA	GG	WT/WT	CT	GG	GA	GG	CC	GG
HMU31302713J07BD3	GG	AA	GG	WT/WT	CT	GG	GA	GG	CC	GG
HMU31302703J07BD1	GG	AA	GG	WT/*5	CT	GG	GA	GG	CC	GG
HMU31302748J07BD3	GG	AA	GG	WT/*5	CT	GG	GA	GG	CC	GG
HMU31302723J07BD1	GG	AA	GG	WT/*5	CC	GG	AA	GG	CC	AG
HMU31302769J07BD1	GG	AA	GG	WT/WT	CT	GG	GG	GG	CC	AA
HMU31302789J07BD1	GG	AA	GG	WT/*5	CT	GG	GG	GG	CC	GG
HMU31302780J07BD3	GG	AA	GG	WT/WT	CT	GG	GA	GG	CC	GG
HMU31302797J07BD3	GG	AA	GG	WT/WT	CC	GG	GG	GG	CT	GG
HMU31302794J07BD1	GG	AA	GG	WT/WT	CT	GG	GA	GG	CC	AG
HMU31302791J07BD3	GG	AA	GG	WT/WT	CT	GG	GA	GG	CC	AA
HMU31303104J07BD3	GG	AA	GG	WT/WT	CT	GG	GA	GG	CC	AG
17HE23200	GG	AA	GG	WT/*5	CT	GG	GA	GG	CC	AG
HMU31302865J07BD3	GG	AA	GG	WT/WT	CT	GG	GG	AA	CC	AG
HMU31302804J07BD1	GG	AA	GG	WT/WT	CT	GG	GA	GG	CC	AG
HMU31302853J07BD1	GG	AA	GG	WT/WT	CT	GG	GG	GG	CC	AA
HMU31302898J07BD3	GG	AA	GG	WT/WT	CT	GG	GG	GG	CC	GG
HMU31302878J07BD1	GG	AA	GG	WT/WT	CT	GG	GG	GG	CC	GG
HMU31302821J07BD3	GG	AA	GG	WT/WT	CT	GG	GA	GG	CC	GG
HMU31302923J07BD1	GG	AA	GG	WT/WT	CT	GG	GA	GG	CC	AG
HMU31302936J07BD3	GG	AA	GG	WT/WT	CT	GG	GA	GG	CC	GG
17HE23938	GG	AA	GG	WT/WT	CT	GG	GG	GG	CC	AG
HMU31302940J07BD1	GG	AA	GG	WT/WT	CT	GG	GA	GG	CC	AA
HMU31303000J07BD1	GG	AA	GG	WT/WT	CT	GG	GG	GG	CC	GG
HMU31303048J07BD3	GG	AA	GG	WT/*5	CC	GG	GG	GA	CC	GG
HMU31303020J07BD1	GG	AA	GG	WT/WT	CT	GG	GG	GG	CC	GG
HMU31303059J07BD3	GG	AA	GG	WT/WT	CT	GG	GA	GG	CC	GG
HMU31303107J07BD1	GG	AA	GG	WT/*5	CT	GG	GG	GG	CC	AG
HMU31303017J07BD3	GG	AA	GG	WT/WT	CC	GG	GA	GG	CC	GG
HMU31303131J07BD1	GG	AA	GG	WT/WT	CT	GG	GG	GG	CC	GG
HMU31303164J07BD3	GG	AA	GG	WT/*5	CC	GG	GA	GG	CC	GG
HMU31303170J07BD1	GG	AA	GG	WT/WT	CC	GG	GG	GG	CC	AG
HMU31303181J07BD3	GG	AA	GG	WT/WT	CT	GG	AA	GG	CC	GG
17HE22112	GG	AA	GG	WT/WT	CT	GG	GG	GG	CC	GG
17HE23754	GG	AA	GG	WT/*5	CT	GG	AA	GG	CC	AG
HEC-1703133	GG	AA	GG	WT/WT	CT	GG	GA	GG	CC	AG
HMU31400274J07BD3	GG	AA	GG	WT/WT	CT	GG	GA	GG	CC	AG
HMU31303063J07BD1	GG	AA	GG	WT/*5	CT	GG	GG	GG	CC	AG
17HE21976	GG	AA	GG	WT/WT	TT	GG	GG	GG	CC	AG
HMU31400465J07BD1	GG	AA	GG	WT/WT	CT	GG	GG	GG	CC	AG
HMU31400488J07BD1	GG	AA	GG	WT/WT	CT	GG	GA	GG	CC	AG
HMU31400552J07BD3	GG	AA	GG	WT/WT	CT	GG	GG	GG	CC	GG
17HE22067	GG	AA	GG	WT/*5	CT	GG	GA	GG	CC	AG
HEC-1704031	GG	AA	GG	WT/WT	CT	GG	GG	GG	CC	AG
HMU31400675J07BD1	GG	AA	GG	WT/WT	CT	GG	GG	GG	CC	AG
HMU31400243J07BD1	GG	AA	GG	WT/WT	CT	GG	GG	GG	CC	GG
HMU31400978J07BD1	GG	AA	GG	WT/WT	CC	GG	GG	GG	CC	AG
HMU31400988J07BD3	GG	AA	GG	WT/WT	CT	GG	GG	GG	CC	AG
HMU31400988J07BD3	GG	AA	GG	WT/WT	CC	GA	GG	GG	CC	AA
HMU31400997J07BD1	GG	AA	GG	WT/WT	CC	GG	GG	GG	CC	GG
HMU31401104J07BD1	GG	AA	GG	WT/WT	CT	GG	GA	GG	CC	AG
HMU31400535J07BD3	GG	AA	GG	WT/WT	CT	GG	GA	GG	CC	AG
HMU31401204J07BD3	GG	AA	GG	WT/*5	CT	GG	GG	GG	CC	AA
17HE21834	GG	AA	GG	WT/WT	CT	GG	GA	GG	CC	AG
HMU31401367J07BD1	GG	AA	GG	WT/WT	CC	GG	GA	GG	CC	AG
17HE22208	GG	AA	GG	WT/*5	CC	GG	GA	GG	CC	GG
HMU31400595J07BD1	GG	AA	GG	WT/WT	CC	GG	GG	GG	CC	GG
17HE23775	GG	AA	GG	WT/WT	CT	GG	GA	GA	CC	AG
17HE22043	GG	AA	GG	WT/WT	CT	GG	GA	GG	CC	GG
17HE24282	GG	AA	GG	WT/WT	CC	AA	GA	GG	CC	GG
17HE22775	GG	AA	GG	WT/WT	CT	GG	GG	GG	CC	AG
17HE21814	GG	AA	GG	WT/WT	TT	GG	GA	GG	CC	AG
17HE21980	GG	AA	GG	WT/*5	TT	GG	GG	GG	CC	AG
17HE22134	GG	AA	GG	WT/*5	CC	GG	GG	GG	CC	AG
HEC-1704046	GG	AA	GG	WT/*5	TT	GG	GA	GG	CC	GG
17HE21990	GG	AA	GG	WT/WT	CC	GG	GG	GG	CC	GG
17HE22451	GG	AA	GG	WT/WT	CT	GG	GA	GG	CC	AG
17HE22227	GG	AA	GG	WT/WT	CC	GG	GG	GG	CC	GG
18HE22211	GG	AA	GG	WT/WT	CC	GA	GG	GG	CC	GG
HEC-1703220	GG	AA	GG	WT/WT	TT	GG	GG	GG	CC	GG
HEC-1704084	GG	AA	GG	WT/WT	CT	GG	GG	GG	CC	AG
HEC-1704065	GG	AA	GG	WT/WT	CT	GG	GG	GG	CC	GG
18HE22041	GG	AA	GG	WT/WT	CT	GG	GA	GG	CC	GG
17HE24257	GG	AA	GG	WT/WT	CT	GG	GA	GG	CC	AG
17HE23311	GG	AA	GG	WT/*5	CT	GG	GA	GG	CC	AG
HEC-1703238	GG	AA	GG	WT/WT	CT	GG	AA	GG	CC	AA
17HE22811	GG	AA	GG	WT/*5	CT	GG	GA	GG	CC	AA
HEC-1612084	GG	AA	GG	WT/WT	TT	GG	GG	GG	CC	AG
HMU31301796J07BD1	GG	AA	GG	WT/WT	CC	GG	GG	GA	CC	AG
17HE22549	GG	AA	GG	WT/WT	CT	GA	GA	GG	CC	AG
17HE22251	GG	AA	GG	WT/WT	CT	GG	GG	GG	CC	GG
17HE24069	GG	AA	GG	WT/WT	CT	GG	GA	GG	CC	GG
17HE23552	GG	AA	GG	WT/WT	CT	GG	GG	GG	CC	GG

## Sheet: Table S6 .
Table S6. All the patients' clinical information and the detection results of genetic polymorphism were assigned a value based on the effect of degree of disease malignancy and the effect of TAM metabolic enzyme activity.
Sample ID	CYP2D6*2	CYP2D6*3	CYP2D6*4	CYP2D6*5	CYP2D6*10	CYP2D6*41	CYP2C19*2	CYP2C19*3	CYP2C19*17	CYP3A5*3	LN	Age	Postmenopause	ER	PR	Ki67	HER2	Size	Grade	Recrudescence	Type	Operation Time	Regression	yes or no.pred
17HE23605	0	0	0	2	1	0	4	0	0	1	1	0	0	1	1	1	0	1	1	1	train	1998-01-11	3.8162	1
18HE21999	0	0	0	0	0	0	2	0	0	2	2	0	0	0	0	1	0	1	1	1	train	2003-03-01	1.99961	1
17HE23812	0	0	0	0	1	1	4	0	0	2	0	0	1	0	0	0	0	1	1	1	train	2003-08-06	1.64378	1
18HE21973	0	0	0	2	0	0	0	0	0	1	0	0	0	1	0	0	1	1	1	1	train	2006-02-16	1.44052	1
HMU31301822J07BD3	0	0	0	0	1	0	0	2	0	0	0	0	1	0	0	1	0	0	0	1	train	2006-03-14	-2.71244	0
17HE23761	0	0	0	0	1	0	0	0	0	1	2	0	0	0	0	0	0	0	1	1	train	2006-03-25	2.50653	1
HEC-1703015	0	0	0	0	1	0	2	0	0	2	0	0	0	1	1	2	0	0	1	1	train	2006-08-04	2.50062	1
17HE21981	0	0	0	0	2	0	0	0	0	2	0	0	0	0	1	0	0	1	1	1	train	2006-11-30	1.3386	1
17HE22004	0	0	0	0	1	0	0	0	0	0	2	0	0	1	0	0	0	1	1	1	train	2006-12-11	3.35203	1
18HE22195	0	0	0	2	1	0	0	0	0	1	1	0	1	0	0	0	0	0	0	0	train	2006-12-28	-1.78679	0
18HE22055	0	0	0	0	1	0	2	0	0	2	2	0	0	1	1	1	0	1	1	1	train	2008-09-22	3.91032	1
17HE22288	0	0	0	0	0	0	0	0	0	2	0	1	1	1	0	0	0	1	1	1	train	2008-11-26	1.33817	1
17HE23673	0	0	0	2	1	0	0	0	0	1	0	0	1	0	0	0	0	1	1	1	train	2009-02-20	0.640834	1
17HE22812	0	0	0	0	1	0	0	2	0	1	0	1	1	1	1	1	0	1	1	1	train	2009-07-23	1.96177	1
HEC-1703091	0	0	0	0	0	0	0	0	0	1	0	0	1	1	1	0	0	1	1	1	train	2009-08-02	1.92976	1
17HE24196	0	0	0	0	0	0	4	0	0	2	1	0	0	0	0	2	0	1	0	0	train	2009-08-07	-2.01994	0
17HE23295	0	0	0	0	1	0	2	2	0	1	2	0	0	0	1	2	0	0	0	0	train	2009-09-15	-0.553537	1
18HE22194	0	0	0	0	1	1	2	0	0	2	1	0	0	0	0	0	0	0	0	0	train	2009-11-13	-1.33649	1
17HE24000	0	0	0	0	1	0	0	2	0	2	2	1	1	1	1	1	0	0	0	1	train	2010-04-23	0.180916	1
HEC1705059	0	0	0	0	0	2	4	0	0	2	0	0	0	1	1	0	0	1	1	1	train	2010-05-07	2.93271	1
HEC-1704052	0	0	0	0	1	0	2	0	0	1	2	0	0	0	1	0	0	0	0	1	train	2010-09-28	0.00422645	1
HEC-1704071	0	0	0	0	1	1	0	0	0	2	2	0	1	1	1	0	0	1	0	1	train	2010-10-01	0.0923572	1
17HE23846	0	0	0	0	1	0	0	0	0	2	0	0	0	0	0	0	1	0	0	0	train	2010-11-10	-2.63827	0
18HE22241	0	0	0	2	0	0	0	0	0	2	2	0	0	0	0	2	0	1	0	1	train	2010-11-30	-2.37611	0
HMU31302611J07BD1	0	0	0	0	0	0	0	0	0	1	1	0	1	0	0	0	0	0	1	1	train	2011-01-01	1.44651	1
17HE23385	0	0	0	0	1	0	0	0	0	2	2	0	1	0	0	0	0	0	0	1	train	2011-02-18	-1.14002	1
17HE22772	0	0	0	0	1	0	0	0	0	2	2	0	0	0	0	2	0	1	0	0	train	2011-04-03	-2.06522	0
HEC-1703195	0	0	0	2	1	0	2	0	0	2	0	0	0	0	0	0	0	0	0	0	train	2011-05-04	-2.08562	0
HMU31400845J07BD1	0	0	0	0	1	0	0	0	0	1	0	0	0	0	0	0	0	1	0	0	train	2011-08-23	-2.90336	0
17HE23586	0	0	0	0	1	0	0	0	0	1	0	0	1	0	0	0	0	0	1	0	train	2011-09-22	1.00827	1
17HE22102	0	0	0	0	1	0	0	0	0	2	1	1	1	0	0	1	0	1	0	0	train	2011-10-24	-2.53547	0
HMU31301605J07BD1	0	0	0	0	1	0	2	0	0	2	0	0	1	0	1	0	0	0	0	0	train	2011-11-21	-1.59638	0
HEC1705025	0	0	0	0	1	0	2	0	0	2	1	0	1	0	0	0	0	0	0	0	train	2012-02-02	-1.33649	1
HMU31400762J07BD1	0	0	0	0	1	0	2	2	0	2	0	0	0	0	0	0	0	0	0	1	train	2012-02-20	-2.08562	0
HMU31400762J07BD1	0	0	0	0	1	0	2	2	0	2	1	0	0	0	0	0	0	0	1	1	train	2012-02-20	2.2077	1
HEC-1703034	0	0	0	0	1	0	2	0	0	1	0	0	0	0	0	0	0	0	0	1	train	2012-02-22	-1.98326	0
17HE23801	0	0	0	0	1	0	0	0	0	2	0	0	0	0	1	0	0	1	1	0	train	2012-03-12	1.02771	1
17HE22769	0	0	0	2	1	0	0	0	0	2	0	0	0	0	0	0	0	1	0	0	train	2012-03-20	-3.00571	0
HMU31104119J07BD3	0	0	0	0	1	0	4	0	0	1	2	0	1	0	0	0	0	0	0	1	train	2012-03-28	0.0676433	1
17HE21721	0	0	0	2	2	0	0	0	0	1	1	0	0	0	1	0	0	1	1	1	train	2012-03-29	2.19009	1
HMU31103668J07BD1	0	0	0	0	0	0	2	0	0	0	0	0	1	0	0	0	0	0	0	0	train	2012-05-14	-2.1918	0
HMU31103800J07BD3	0	0	0	0	1	0	0	0	0	2	2	0	1	0	1	2	1	1	1	1	train	2012-05-15	1.9682	1
HMU31103678J07BD3	0	0	0	0	1	0	2	0	0	1	0	0	0	0	0	0	0	0	0	0	train	2012-05-15	-1.98326	0
HMU31103704J07BD3	0	0	0	0	0	1	2	0	0	2	0	0	1	1	0	0	0	0	0	0	train	2012-05-18	-1.28593	1
17HE24182	0	0	0	0	0	0	2	0	0	1	2	0	0	1	1	1	1	1	0	1	train	2012-06-07	0.157595	1
HMU31103934J07BD3	0	0	0	2	1	0	0	0	0	2	2	0	1	0	0	2	0	0	0	0	train	2012-06-12	-1.69778	0
HMU31103761J07BD3	0	0	0	2	1	0	0	0	0	2	1	0	1	0	0	2	0	0	0	0	train	2012-06-12	-2.44691	0
HMU31103937J07BD3	0	0	0	0	1	0	2	0	0	0	0	0	0	0	0	0	1	0	0	0	train	2012-06-12	-1.88091	0
HMU31104063J07BD3	0	0	0	0	0	1	0	0	0	1	2	0	1	1	0	0	0	1	0	0	train	2012-06-21	-0.605412	1
HMU31104104J07BD3	0	0	0	0	1	0	4	0	0	1	0	0	1	0	1	0	0	1	0	0	train	2012-06-28	-1.30882	1
HEC-1704078	0	0	0	2	1	0	0	0	0	1	2	0	1	0	0	2	0	1	1	0	train	2012-07-10	1.58132	1
HMU31104265J07BD3	0	0	0	0	1	0	2	0	0	1	0	0	1	0	0	0	0	0	0	0	train	2012-07-10	-1.98326	0
HMU31104260J07BD3	0	0	0	0	1	0	2	0	0	2	2	0	1	0	0	0	0	1	0	0	train	2012-07-13	-0.954807	1
HMU31104292J07BD3	0	0	0	0	0	0	2	0	0	2	2	0	1	1	1	2	0	1	0	0	train	2012-07-17	-0.223645	1
HMU31301175J07BD1	0	0	0	0	1	0	2	0	0	2	0	0	0	0	0	2	0	1	0	0	train	2012-07-17	-3.01082	0
17HE21782	0	0	0	0	2	0	2	0	0	2	0	0	0	1	1	1	0	0	0	0	train	2012-07-17	-0.453794	1
HMU31200022J07BD3	0	0	0	2	0	0	0	0	0	0	2	0	1	0	0	0	0	0	0	0	train	2012-07-19	-1.2462	1
HMU31200230J07BD3	0	0	0	0	2	0	2	2	0	1	2	0	0	0	1	0	0	1	1	1	train	2012-08-09	3.49187	1
HEC-1703180	0	0	0	0	0	0	4	0	0	2	2	0	0	0	0	0	0	1	0	1	train	2012-08-16	-0.713045	1
HMU31200265J07BD3	0	0	0	0	1	0	0	0	0	2	0	0	1	0	1	0	0	0	0	0	train	2012-08-16	-2.14904	0
HMU31200304J07BD3	0	0	0	0	0	0	0	0	0	2	0	0	0	0	0	0	1	0	0	0	train	2012-08-20	-2.94916	0
HMU31103745J07BD3	0	0	0	0	1	0	2	0	0	2	2	0	1	0	0	0	0	0	0	0	train	2012-08-21	-0.587367	1
HMU31200295J07BD3	0	0	0	0	1	0	4	0	0	0	1	0	1	0	0	0	0	1	0	0	train	2012-08-23	-0.946567	1
HMU31200483J07BD3	0	0	0	0	1	0	2	0	0	2	0	0	1	1	0	0	0	1	0	0	train	2012-08-28	-1.34248	1
18HE21972	0	0	0	0	1	0	2	0	0	0	1	0	0	0	0	0	0	0	0	0	train	2012-08-28	-1.13178	1
HMU31200490J07BD3	0	0	0	0	2	0	0	0	0	1	2	0	0	1	0	1	0	0	1	1	train	2012-09-03	3.64912	1
17HE23061	0	0	0	0	1	0	2	0	0	1	2	0	1	1	1	0	0	0	0	1	train	2012-09-10	1.11481	1
HMU31200595J07BD3	0	0	0	0	1	1	0	0	0	2	2	0	1	1	0	0	0	1	1	1	train	2012-09-13	3.14731	1
HMU31200595J07BD3	0	0	0	0	1	1	0	0	0	2	2	0	1	1	1	1	0	1	1	1	train	2012-09-13	3.35767	1
HMU31200592J07BD3	0	0	0	2	1	0	2	2	0	1	0	0	1	0	0	0	0	1	0	0	train	2012-09-13	-2.3507	0
HMU31200617J07BD3	0	0	0	2	0	0	2	0	0	2	0	0	0	1	1	0	0	1	0	0	train	2012-09-14	-1.16413	1
17HE22952	0	0	0	2	1	0	2	0	0	2	0	0	1	0	0	0	0	0	0	1	train	2012-09-17	-2.08562	0
HMU31200673J07BD3	0	0	0	0	1	0	0	0	0	2	0	0	1	0	0	0	0	0	0	0	train	2012-09-20	-2.63827	0
HEC-1703176	0	0	0	0	0	1	2	0	0	1	0	0	1	0	0	0	0	0	0	1	train	2012-09-26	-2.29415	0
HMU31201147J07BD3	0	0	0	0	0	0	2	0	0	2	1	0	1	0	1	1	0	1	1	1	train	2012-09-26	1.73972	1
HMU31200771J07BD3	0	0	0	0	1	0	0	0	0	2	0	0	1	0	0	0	0	0	0	0	train	2012-09-27	-2.63827	0
HMU31200701J07BD3	0	0	0	0	1	0	0	0	0	2	2	0	0	0	0	0	0	1	0	0	train	2012-09-28	-1.50746	1
HMU31104206J07BD3	0	0	0	0	1	0	2	0	0	1	0	0	1	1	0	0	0	1	0	0	train	2012-10-10	-1.24012	1
HMU31200860J07BD3	0	0	0	0	1	0	2	0	0	1	2	0	1	0	0	2	0	0	0	0	train	2012-10-18	-1.04277	1
HMU31200875J07BD3	0	0	0	0	0	0	2	0	0	1	0	0	1	0	0	0	0	0	0	0	train	2012-10-19	-2.29415	0
HMU31200886J07BD3	0	0	0	0	2	0	4	0	0	1	0	0	1	0	0	0	0	0	0	0	train	2012-10-22	-1.11972	1
HMU31200520J07BD3	0	0	0	0	1	0	4	0	0	1	1	0	0	0	1	0	0	0	1	1	train	2012-11-02	3.35194	1
HMU31201045J07BD3	0	0	0	0	0	0	2	0	0	1	0	0	1	0	0	0	0	1	0	0	train	2012-11-05	-2.66159	0
HMU31201040J07BD3	0	0	0	0	1	0	2	2	0	1	2	0	1	1	1	0	0	1	1	1	train	2012-11-07	4.29156	1
HMU31200212J07BD3	0	0	0	0	1	0	2	2	0	1	2	0	1	1	1	0	0	1	1	1	train	2012-11-07	4.29156	1
17HE23567	0	0	0	0	0	0	0	0	0	1	2	0	1	0	0	0	0	1	1	0	train	2012-11-26	1.8282	1
HMU31201270J07BD3	0	0	0	0	1	0	0	0	0	1	2	0	1	0	0	0	0	0	0	0	train	2012-12-05	-1.03766	1
18HE22261	0	0	0	0	0	0	0	0	-1	1	1	0	0	0	0	1	0	1	1	1	train	2012-12-14	0.800188	1
HMU31200455J07BD1	0	0	0	0	2	0	2	0	0	2	1	0	0	1	0	2	0	0	0	0	train	2012-12-19	-0.472785	1
HMU31201480J07BD3	0	0	0	0	0	1	0	0	0	2	0	0	0	0	0	0	0	1	1	0	train	2012-12-26	0.227586	1
HMU31200695J07BD3	0	0	0	0	1	0	2	0	0	2	0	0	1	1	1	0	1	0	0	0	train	2012-12-28	-0.485803	1
HMU31303127J07BD3	0	0	0	0	1	0	2	2	0	2	0	0	1	0	0	0	0	0	0	0	train	2013-01-01	-2.08562	0
HEC1702052	0	0	0	0	0	0	2	0	0	2	0	0	1	0	0	0	0	0	0	0	train	2013-01-01	-2.39651	0
HMU31201568J07BD3	0	0	0	0	2	0	2	0	0	0	1	0	0	0	1	0	0	1	0	1	train	2013-01-08	-0.699093	1
17HE23397	0	0	0	0	1	0	4	0	0	2	2	0	1	0	1	0	0	1	1	1	train	2013-01-09	3.63127	1
HMU31200804J07BD3	0	0	0	0	1	0	4	0	0	2	2	0	1	0	1	0	0	1	1	1	train	2013-01-09	3.63127	1
18HE21953	0	0	0	0	0	1	0	0	0	0	2	0	0	0	0	1	0	1	0	0	train	2013-01-09	-1.89252	0
17HE23848	0	0	0	0	1	1	2	0	0	1	2	0	0	0	0	0	0	1	1	1	train	2013-02-04	2.69174	1
18HE22054	0	0	0	2	1	0	0	0	0	2	1	0	1	0	0	1	0	1	0	0	train	2013-02-04	-2.53547	0
HMU31300584J07BD3	0	0	0	0	1	0	0	0	0	1	2	0	0	0	1	0	0	1	0	0	train	2013-03-25	-0.915867	1
HMU31300581J07BD3	0	0	0	0	2	0	0	0	0	1	0	0	0	0	1	1	1	1	0	0	train	2013-03-28	-2.38211	0
HMU31300639J07BD3	0	0	0	0	0	0	2	2	0	1	2	0	1	0	0	0	0	1	0	0	train	2013-04-01	-1.16334	1
HMU31300695J07BD3	0	0	0	0	0	0	0	0	0	2	2	0	0	0	1	0	0	1	1	1	train	2013-04-08	2.21508	1
HMU31300671J07BD3	0	0	0	0	1	1	2	0	0	2	0	0	0	0	1	0	0	0	0	0	train	2013-04-08	-1.59638	0
18HE22206	0	0	0	0	1	0	2	0	0	2	1	0	0	0	1	1	0	0	0	0	train	2013-04-09	-1.12614	1
HMU31300657J07BD3	0	0	0	0	1	0	0	0	0	2	0	0	1	0	0	0	0	0	0	0	train	2013-04-16	-2.63827	0
HMU31300792J07BD1	0	0	0	0	1	0	0	0	0	2	0	0	1	0	0	0	0	0	0	0	train	2013-04-18	-2.63827	0
HMU31300754J07BD3	0	0	0	0	1	0	0	0	0	2	0	0	0	0	0	0	0	1	0	0	train	2013-04-18	-3.00571	0
HMU31300796J07BD3	0	0	0	0	1	0	2	0	0	2	2	0	1	0	0	0	0	1	0	0	train	2013-04-19	-0.954807	1
HMU31300866J07BD1	0	0	0	0	2	0	0	0	0	2	0	1	1	0	0	1	1	1	1	1	train	2013-04-23	0.570486	1
HMU31300866J07BD1	0	0	0	0	2	0	0	0	0	2	1	1	1	0	0	1	1	1	0	1	train	2013-04-23	-2.22458	0
18HE22302	0	0	0	0	1	0	2	0	0	2	1	0	1	0	0	0	0	0	0	0	train	2013-05-01	-1.33649	1
HMU31300990J07BD1	0	0	0	0	2	0	2	0	0	1	1	0	0	0	1	0	0	0	0	0	train	2013-05-15	-0.43401	1
HMU31300983J07BD3	0	0	0	0	1	0	0	0	0	1	0	0	1	0	1	0	0	1	0	0	train	2013-05-16	-2.41412	0
HMU31301060J07BD3	0	0	0	0	0	0	0	0	0	2	0	0	1	1	1	2	1	1	1	1	train	2013-05-21	1.26964	1
HMU31301032J07BD3	0	0	0	0	1	0	2	0	0	1	0	0	0	0	0	0	0	1	0	0	train	2013-05-21	-2.3507	0
HMU31300954J07BD1	0	0	0	0	0	1	0	0	0	2	0	0	1	0	0	0	0	0	0	0	train	2013-05-22	-2.94916	0
HMU31301267J07BD1	0	0	0	0	2	0	2	0	0	2	0	0	0	0	0	0	0	1	0	0	test	2013-06-08	-2.14217	0
HMU31301261J07BD1	0	0	0	0	0	1	2	0	0	2	1	0	1	0	0	2	1	0	0	0	test	2013-06-09	-2.20515	0
HMU31301302J07BD1	0	0	0	0	1	0	0	0	0	2	1	1	1	0	0	0	0	1	0	0	test	2013-06-09	-2.25659	0
17HE23299	0	0	0	0	0	0	2	0	0	1	0	0	1	0	0	0	0	1	1	0	test	2013-06-18	0.882596	1
HMU31301288J07BD1	0	0	0	0	0	0	2	0	0	0	2	0	0	0	1	0	1	1	0	1	test	2013-06-19	-0.571748	1
HMU31301315J07BD3	0	0	0	0	2	0	0	0	0	1	2	0	1	0	0	0	0	1	0	0	test	2013-06-19	-1.09421	1
HMU31301356J07BD1	0	0	0	0	2	0	0	0	0	1	1	0	1	0	0	0	0	1	0	0	test	2013-06-20	-1.84334	0
HMU31301317J07BD1	0	0	0	0	0	0	2	2	0	2	2	0	1	0	0	0	0	1	0	0	test	2013-06-20	-1.2657	1
HMU31301378J07BD3	0	0	0	0	1	0	2	0	0	0	0	0	1	0	1	0	0	0	0	0	test	2013-06-21	-1.39167	1
HMU31300634J07BD3	0	0	0	2	1	0	2	0	0	1	2	0	1	0	1	0	0	1	1	1	test	2013-06-27	3.18098	1
HMU31301431J07BD1	0	0	0	0	1	0	0	0	0	1	0	0	0	0	0	0	0	0	0	0	test	2013-06-27	-2.53592	0
HMU31301501J07BD3	0	0	0	0	1	0	2	0	0	2	1	0	1	0	1	0	0	0	0	0	test	2013-07-01	-0.847258	1
HMU31301554J07BD3	0	0	0	0	1	0	2	0	0	2	0	0	0	0	1	2	1	1	0	0	test	2013-07-01	-2.52159	0
HMU31301337J07BD3	0	0	0	0	1	0	2	0	0	2	0	0	1	0	0	0	0	1	0	0	test	2013-07-01	-2.45306	0
HMU31301507J07BD1	0	0	0	0	1	0	0	0	0	0	0	0	1	0	1	0	0	0	0	0	test	2013-07-03	-1.94432	0
HMU31301548J07BD2	0	0	0	2	1	0	0	0	0	0	0	0	1	0	1	0	0	0	0	0	test	2013-07-04	-1.94432	0
HMU31301640J07BD1	0	0	0	0	1	0	0	2	0	1	0	0	1	0	1	0	0	1	0	0	test	2013-07-10	-2.41412	0
HMU31301627J07BD1	0	0	0	0	1	0	2	0	0	1	0	0	1	1	1	0	0	1	1	0	test	2013-07-11	2.7933	1
HMU31301633J07BD3	0	0	0	2	1	0	2	0	0	1	0	0	0	0	1	1	1	1	1	0	test	2013-07-11	1.40384	1
HMU31301673J07BD3	0	0	0	0	0	0	2	0	0	2	0	0	1	0	1	0	0	0	0	0	test	2013-07-16	-1.90728	0
HMU31300787J07BD1	0	0	0	0	0	1	0	2	0	2	1	0	0	0	1	0	0	0	0	0	test	2013-07-16	-1.7108	0
HMU31301692J07BD1	0	0	0	0	1	0	0	0	0	2	0	1	1	0	1	1	0	0	0	0	test	2013-07-18	-2.42792	0
HMU31301715J07BD3	0	0	0	0	1	0	0	0	0	2	0	1	1	0	1	1	1	0	0	0	test	2013-07-18	-2.42792	0
HMU31301808J07BD1	0	0	0	0	0	1	2	0	0	2	0	0	1	0	0	0	0	1	0	0	test	2013-07-29	-2.76395	0
HMU31301817J07BD1	0	0	0	2	0	0	4	0	0	2	0	0	1	0	0	0	0	0	0	0	test	2013-07-29	-1.84386	0
HMU31301862J07BD1	0	0	0	0	0	0	0	0	0	2	0	0	0	0	0	1	0	0	0	0	test	2013-07-31	-3.22805	0
HMU31301851J07BD3	0	0	0	0	1	0	0	0	0	1	2	0	0	0	0	0	0	1	0	0	test	2013-07-31	-1.4051	1
HMU31301845J07BD1	0	0	0	0	1	0	0	0	0	2	0	0	0	0	0	0	0	1	0	0	test	2013-08-01	-3.00571	0
HMU31301878J07BD3	0	0	0	0	2	0	2	0	0	1	1	0	1	0	0	0	0	0	0	0	test	2013-08-02	-0.923245	1
HMU31301948J07BD3	0	0	0	0	1	0	0	0	0	1	2	0	1	0	0	0	0	0	1	1	test	2013-08-19	2.50653	1
HMU31301961J07BD1	0	0	0	0	1	0	0	0	0	2	0	0	1	0	0	0	0	1	0	0	test	2013-08-20	-3.00571	0
HMU31301985J07BD3	0	0	0	0	1	0	2	0	0	1	2	0	1	0	0	2	0	1	0	0	test	2013-08-23	-1.41021	1
HMU31302020J07BD1	0	0	0	0	1	0	0	0	0	2	0	0	0	0	0	0	0	0	0	0	test	2013-08-27	-2.63827	0
17HE21979	0	0	0	2	0	0	2	0	0	2	0	0	1	0	0	0	0	0	0	0	test	2013-09-05	-2.39651	0
HMU31302081J07BD3	0	0	0	0	1	0	2	0	0	2	1	0	0	0	1	0	0	1	1	1	test	2013-09-06	2.32949	1
HMU31302138J07BD1	0	0	0	2	0	0	2	2	0	1	0	0	1	0	0	0	0	0	0	0	test	2013-09-10	-2.29415	0
HMU31302264J07BD1	0	0	0	0	1	0	2	0	0	2	0	1	1	0	0	1	0	0	0	0	test	2013-09-20	-2.3645	0
HMU31302260J07BD3	0	0	0	0	1	0	0	0	0	1	0	0	0	0	1	0	0	1	0	0	test	2013-09-25	-2.41412	0
HMU31302314J07BD3	0	0	0	0	1	0	2	0	0	2	1	0	0	0	1	2	0	1	0	0	test	2013-09-27	-1.77246	0
HMU31302297J07BD3	0	0	0	0	1	0	2	0	0	1	2	0	0	0	1	1	1	1	0	1	test	2013-09-29	-0.642096	1
HMU31302305J07BD1	0	0	0	2	1	0	2	0	0	2	2	0	1	0	0	0	0	0	0	0	test	2013-09-29	-0.587367	1
HMU31302324J07BD1	0	0	0	0	1	0	2	0	0	1	2	0	1	0	0	2	0	1	0	0	test	2013-09-29	-1.41021	1
HEC-1705086	0	0	0	0	1	0	2	0	0	1	2	0	1	0	0	0	0	1	0	0	test	2013-09-30	-0.85245	1
HMU31302325J07BD3	0	0	0	0	1	0	0	0	0	2	0	0	1	0	1	0	1	0	0	0	test	2013-10-08	-2.14904	0
HMU31301615J07BD3	0	0	0	0	1	0	2	0	0	1	1	1	1	0	0	0	0	0	0	0	test	2013-10-09	-1.23414	1
HMU31302382J07BD2	0	0	0	2	1	0	2	0	-1	1	0	0	1	0	0	0	1	1	0	0	test	2013-10-11	-2.3507	0
HMU31302403J07BD3	0	0	0	0	1	0	0	0	0	2	2	0	0	0	1	0	0	1	0	1	test	2013-10-12	-1.01822	1
HMU31302383J07BD3	0	0	0	0	1	0	0	0	0	2	1	0	0	0	0	0	0	1	0	0	test	2013-10-12	-2.25659	0
HMU31301730J07BD1	0	0	0	0	1	0	0	0	0	2	2	1	1	0	1	0	0	0	0	0	test	2013-10-16	-0.650784	1
HMU31302358J07BD1	0	0	0	0	1	0	0	0	0	1	0	0	0	0	1	0	0	0	0	0	test	2013-10-16	-2.04668	0
HMU31302385J07BD1	0	0	0	0	1	0	0	0	0	1	0	0	1	0	0	1	0	1	0	0	test	2013-10-16	-3.18224	0
HMU31302447J07BD3	0	0	0	0	1	0	4	0	0	1	1	0	1	0	1	0	0	1	0	0	test	2013-10-21	-0.559688	1
HMU31301731J07BD3	0	0	0	0	1	0	2	0	0	1	1	0	0	1	1	0	1	0	1	1	test	2013-11-05	3.90987	1
HMU31302645J07BD3	0	0	0	0	1	0	0	0	0	2	2	0	0	0	0	0	0	0	0	1	test	2013-11-06	-1.14002	1
17HE23296	0	0	0	0	1	0	0	0	0	2	2	0	1	0	0	0	0	0	1	0	test	2013-11-06	2.40417	1
HMU31302671J07BD1	0	0	0	0	1	0	0	0	0	2	1	0	1	0	1	2	0	0	1	0	test	2013-11-07	1.58652	1
HMU31302672J07BD3	0	0	0	0	1	0	2	0	0	2	2	0	1	0	0	0	0	1	0	0	test	2013-11-08	-0.954807	1
HMU31302713J07BD3	0	0	0	0	1	0	2	0	0	2	0	0	1	0	0	2	0	0	1	0	test	2013-11-08	0.900806	1
HMU31302703J07BD1	0	0	0	2	1	0	2	0	0	2	0	0	1	0	1	0	0	0	0	0	test	2013-11-11	-1.59638	0
HMU31302748J07BD3	0	0	0	2	1	0	2	0	0	2	1	0	1	0	0	0	0	1	1	1	test	2013-11-14	1.84026	1
HMU31302723J07BD1	0	0	0	2	0	0	4	0	0	1	0	0	1	0	0	0	0	0	0	0	test	2013-11-14	-1.7415	0
HMU31302769J07BD1	0	0	0	0	1	0	0	0	0	0	1	1	1	0	1	0	0	1	0	0	test	2013-11-14	-1.56264	0
HMU31302789J07BD1	0	0	0	2	1	0	0	0	0	2	0	0	1	0	0	0	0	1	0	0	test	2013-11-15	-3.00571	0
HMU31302780J07BD3	0	0	0	0	1	0	2	0	0	2	0	1	1	0	0	0	0	1	0	0	test	2013-11-19	-2.45306	0
HMU31302797J07BD3	0	0	0	0	0	0	0	0	-1	2	0	0	1	0	0	0	0	0	0	0	test	2013-11-20	-2.94916	0
HMU31302794J07BD1	0	0	0	0	1	0	2	0	0	1	0	0	1	0	0	0	0	1	0	0	test	2013-11-21	-2.3507	0
HMU31302791J07BD3	0	0	0	0	1	0	2	0	0	0	0	0	0	0	0	0	0	0	0	0	test	2013-11-21	-1.88091	0
HMU31303104J07BD3	0	0	0	0	1	0	2	0	0	1	1	0	1	0	0	0	0	0	0	0	test	2013-11-21	-1.23414	1
17HE23200	0	0	0	2	1	0	2	0	0	1	2	1	0	0	0	1	0	0	0	1	test	2013-11-25	-0.763891	1
HMU31302865J07BD3	0	0	0	0	1	0	0	4	0	1	1	0	0	0	0	2	1	1	0	1	test	2013-11-26	-2.71199	0
HMU31302804J07BD1	0	0	0	0	1	0	2	0	0	1	0	0	0	0	0	0	0	1	0	0	test	2013-11-26	-2.3507	0
HMU31302853J07BD1	0	0	0	0	1	0	0	0	0	0	1	0	1	0	1	1	0	1	0	0	test	2013-11-28	-1.84152	0
HMU31302898J07BD3	0	0	0	0	1	0	0	0	0	2	1	1	1	0	1	0	0	1	0	0	test	2013-11-29	-1.76735	0
HMU31302878J07BD1	0	0	0	0	1	0	0	0	0	2	0	0	1	0	0	0	0	1	0	0	test	2013-12-02	-3.00571	0
HMU31302821J07BD3	0	0	0	0	1	0	2	0	0	2	2	0	1	0	0	0	0	0	0	0	test	2013-12-04	-0.587367	1
HMU31302923J07BD1	0	0	0	0	1	0	2	0	0	1	0	0	0	0	0	0	0	1	0	0	test	2013-12-04	-2.3507	0
HMU31302936J07BD3	0	0	0	0	1	0	2	0	0	2	2	0	1	0	1	1	1	1	0	0	test	2013-12-04	-0.744453	1
17HE23938	0	0	0	0	1	0	0	0	0	1	2	0	0	0	0	0	0	1	0	0	test	2013-12-05	-1.4051	1
HMU31302940J07BD1	0	0	0	0	1	0	2	0	0	0	0	0	1	0	0	0	0	1	0	0	test	2013-12-05	-2.24835	0
HMU31303000J07BD1	0	0	0	0	1	0	0	0	0	2	0	0	0	0	0	0	0	1	0	0	test	2013-12-12	-3.00571	0
HMU31303048J07BD3	0	0	0	2	0	0	0	2	0	2	0	0	0	0	0	1	1	1	0	0	test	2013-12-13	-3.59549	0
HMU31303020J07BD1	0	0	0	0	1	0	0	0	0	2	0	0	0	0	0	2	0	1	0	0	test	2013-12-17	-3.56348	0
HMU31303059J07BD3	0	0	0	0	1	0	2	0	0	2	1	0	1	0	0	0	0	1	0	0	test	2013-12-17	-1.70393	0
HMU31303107J07BD1	0	0	0	2	1	0	0	0	0	1	2	0	0	1	1	0	0	0	0	0	test	2013-12-17	0.562155	1
HMU31303017J07BD3	0	0	0	0	0	0	2	0	0	2	2	0	0	0	1	0	0	0	0	0	test	2013-12-18	-0.409022	1
HMU31303131J07BD1	0	0	0	0	1	0	0	0	0	2	1	0	1	0	1	0	0	1	0	0	test	2013-12-20	-1.76735	0
HMU31303164J07BD3	0	0	0	2	0	0	2	0	0	2	2	0	0	1	0	2	0	1	0	0	test	2013-12-25	-0.71288	1
HMU31303170J07BD1	0	0	0	0	0	0	0	0	0	1	0	0	0	0	1	0	0	0	0	0	test	2013-12-26	-2.35757	0
HMU31303181J07BD3	0	0	0	0	1	0	4	0	0	2	0	0	0	0	0	0	0	0	0	0	test	2013-12-27	-1.53297	1
17HE22112	0	0	0	0	1	0	0	0	0	2	0	0	0	0	0	1	0	1	0	0	test	2013-12-31	-3.2846	0
17HE23754	0	0	0	2	1	0	4	0	0	1	2	0	1	0	0	0	0	1	1	1	test	2014-01-01	3.24439	1
HEC-1703133	0	0	0	0	1	0	2	0	0	1	2	0	0	0	1	1	0	1	0	1	test	2014-02-13	-0.642096	1
HMU31400274J07BD3	0	0	0	0	1	0	2	0	0	1	2	0	0	0	1	0	0	1	1	1	test	2014-02-20	3.18098	1
HMU31303063J07BD1	0	0	0	2	1	0	0	0	0	1	1	0	1	0	1	0	1	1	1	1	test	2014-03-06	1.8792	1
17HE21976	0	0	0	0	2	0	0	0	0	1	1	1	0	1	0	0	0	1	1	1	test	2014-03-13	2.81143	1
HMU31400465J07BD1	0	0	0	0	1	0	0	0	0	1	2	0	1	0	1	1	0	1	1	1	test	2014-03-13	2.34944	1
HMU31400488J07BD1	0	0	0	0	1	0	2	0	0	1	1	0	0	0	0	1	0	1	1	1	test	2014-03-19	1.66373	1
HMU31400552J07BD3	0	0	0	0	1	0	0	0	0	2	2	0	1	1	1	0	1	1	0	1	test	2014-03-26	0.0923572	1
17HE22067	0	0	0	2	1	0	2	0	0	1	0	0	0	0	0	1	0	1	1	1	test	2014-04-02	0.914605	1
HEC-1704031	0	0	0	0	1	0	0	0	0	1	1	0	0	0	1	0	0	1	0	1	test	2014-04-10	-1.66499	0
HMU31400675J07BD1	0	0	0	0	1	0	0	0	0	1	0	0	0	0	1	0	0	1	0	1	test	2014-04-10	-2.41412	0
HMU31400243J07BD1	0	0	0	0	1	0	0	0	0	2	1	0	1	1	1	0	0	1	1	1	test	2014-04-24	2.88742	1
HMU31400978J07BD1	0	0	0	0	0	0	0	0	0	1	0	0	1	1	1	1	0	0	0	1	test	2014-05-22	-1.52587	1
HMU31400988J07BD3	0	0	0	0	1	0	0	0	0	1	2	0	0	0	1	0	0	0	1	1	test	2014-05-23	2.99576	1
HMU31400988J07BD3	0	0	0	0	0	1	0	0	0	0	2	1	0	0	0	0	0	0	0	1	test	2014-05-23	-1.2462	1
HMU31400997J07BD1	0	0	0	0	0	0	0	0	0	2	2	1	1	0	0	0	1	1	0	1	test	2014-05-26	-1.81835	0
HMU31401104J07BD1	0	0	0	0	1	0	2	0	0	1	1	0	1	0	0	0	1	1	1	1	test	2014-07-09	1.94261	1
HMU31400535J07BD3	0	0	0	0	1	0	2	0	0	1	0	0	1	0	0	0	0	1	1	1	test	2014-07-09	1.19349	1
HMU31401204J07BD3	0	0	0	2	1	0	0	0	0	0	1	0	1	0	0	0	0	0	0	1	test	2014-07-18	-1.68443	0
17HE21834	0	0	0	0	1	0	2	0	0	1	1	0	1	1	0	0	0	1	1	1	test	2014-09-12	3.05319	1
HMU31401367J07BD1	0	0	0	0	0	0	2	0	0	1	1	1	1	0	1	0	0	1	0	1	test	2014-09-19	-1.42323	1
17HE22208	0	0	0	2	0	0	2	0	0	2	0	0	0	0	0	0	0	0	1	1	test	2014-09-22	1.14768	1
HMU31400595J07BD1	0	0	0	0	0	0	0	0	0	2	2	0	0	0	0	0	0	0	1	1	test	2014-09-26	2.09328	1
17HE23775	0	0	0	0	1	0	2	2	0	1	0	0	0	1	1	0	0	1	1	1	test	2014-10-10	2.7933	1
17HE22043	0	0	0	0	1	0	2	0	0	2	2	0	0	1	0	0	0	1	1	1	test	2014-12-31	3.69996	1
17HE24282	0	0	0	0	0	2	2	0	0	2	0	0	1	0	1	2	0	1	1	1	test	2015-01-13	0.711711	1
17HE22775	0	0	0	0	1	0	0	0	0	1	2	1	1	0	1	0	0	1	0	1	test	2015-01-22	-0.915867	1
17HE21814	0	0	0	0	2	0	2	0	0	1	2	0	1	0	0	2	0	1	1	1	test	2015-03-01	2.44487	1
17HE21980	0	0	0	2	2	0	0	0	0	1	0	0	0	1	1	2	0	1	0	1	test	2015-03-16	-1.55041	1
17HE22134	0	0	0	2	0	0	0	0	0	1	2	0	1	0	0	1	0	1	0	1	test	2015-04-01	-1.99488	0
HEC-1704046	0	0	0	2	2	0	2	0	0	2	2	1	0	0	1	0	0	1	1	1	test	2015-06-15	3.38951	1
17HE21990	0	0	0	0	0	0	0	0	0	2	2	0	1	0	0	0	0	1	0	1	test	2015-06-19	-1.81835	0
17HE22451	0	0	0	0	1	0	2	0	0	1	0	0	0	0	1	1	0	1	0	1	test	2015-07-07	-2.14035	0
17HE22227	0	0	0	0	0	0	0	0	0	2	2	1	1	1	1	0	0	1	1	1	test	2015-07-15	3.32566	1
18HE22211	0	0	0	0	0	1	0	0	0	2	2	0	0	1	1	1	0	1	0	1	test	2015-08-17	-0.497415	1
HEC-1703220	0	0	0	0	2	0	0	0	0	2	0	0	0	0	1	1	0	1	1	1	test	2015-08-31	1.05972	1
HEC-1704084	0	0	0	0	1	0	0	0	0	1	2	1	0	1	1	0	0	0	0	1	test	2015-09-02	0.562155	1
HEC-1704065	0	0	0	0	1	0	0	0	0	2	2	0	1	1	1	2	0	1	1	1	test	2016-01-01	3.07878	1
18HE22041	0	0	0	0	1	0	2	0	0	2	2	0	0	0	0	0	0	0	0	1	test	2016-01-14	-0.587367	1
17HE24257	0	0	0	0	1	0	2	0	0	1	1	0	1	0	0	1	0	0	1	1	test	2016-01-28	2.03117	1
17HE23311	0	0	0	2	1	0	2	0	0	1	2	0	0	0	0	0	0	1	1	1	test	2016-06-01	2.69174	1
HEC-1703238	0	0	0	0	1	0	4	0	0	0	2	1	1	1	1	1	0	0	0	1	test	2016-08-24	1.49094	1
17HE22811	0	0	0	2	1	0	2	0	0	0	2	0	0	0	0	0	0	1	0	1	test	2016-08-29	-0.750093	1
HEC-1612084	0	0	0	0	2	0	0	0	0	1	1	1	0	0	1	0	0	1	1	1	test	2016-10-28	2.19009	1
HMU31301796J07BD1	0	0	0	0	0	0	0	2	0	1	1	0	1	0	1	0	0	1	1	1	test	2017-01-11	1.56831	1
17HE22549	0	0	0	0	1	1	2	0	0	1	2	0	0	1	1	1	0	1	1	1	test	2017-01-13	4.01268	1
17HE22251	0	0	0	0	1	0	0	0	0	2	0	0	1	1	0	1	0	1	1	1	test	2017-06-06	1.37018	1
17HE24069	0	0	0	0	1	0	2	0	0	2	1	0	0	0	1	1	0	1	1	1	test	2017-08-16	2.05061	1
17HE23552	0	0	0	0	1	0	0	0	0	2	0	0	1	1	1	1	0	1	1	1	test	2017-08-21	1.85941	1

## Sheet: Table S7 .
Table S7. Model Metrics
AUC(Training cohort)	0.867755
AUC(Validation cohort)	0.86
Sensitivity	0.8667
Specificity	0.6456

## Sheet: Table S8 .
Table S8. Asian population frequency from NCBI and our study.
Gene	RS	NCBI	Testing	NCBI	Testing	NCBI	Testing
CYP2D6*3(775delA)	rs35742686	AA		- /A		——
		1	1	——	——	——	——
CYP2D6*4(G506-1A)	rs3892097	GG		GA		AA
		0.9951	0.9951	——	——	——	——
CYP2D6*5	fragment deletion	wt/wt		wt/*5		*5/*5
		——	0.835938	——	0	——	0.164062
CYP2D6*10(C188T)	rs1065852	CC		CT		TT
		0.2609	0.230469	0.5652	0.683594	0.1739	0.0859375
CYP2D6*41（c.985+39G>A）	rs28371725	GG		AG		AA
		0.9583	0.917969	0.0417	0.0742188	0	0.0078125
CYP2C19*2(G681A)	rs4244285	GG		AG		AA
		0.4888	0.472656	0.51	0.457031	0	0.0703125
CYP2C19*3(G636A)	rs4986893	GG		AG		AA
		——	0.921875	——	0.0742188	——	0.00390625
CYP2C19*17(C-806T)	rs12248560	CC		CT		TT
		0.9556	0.988281	0.0444	0.0117188	0	0
CYP3A5*3(A6986G)	rs776746	AA		AG		GG
		0.075	0.0820312	0.375	0.410156	0.55	0.507812
